# Supplementary material for: Doping strain induced bi-Ti3+ pairs for efficient N2 activation and electrocatalytic fixation
Source: Nat Commun. 2019 Jun 28;10:2877. doi: 10.1038/s41467-019-10888-5 (PMC6599206; doi:10.1038/s41467-019-10888-5)
Supplement: Supplementary file 2 — Source Data [file 41467_2019_10888_MOESM2_ESM.xlsx]

## Sheet: Fig. 4a
XRD
	undoped TiO2		ZrO2		CeO2		Ce-TiO2		Zr-TiO2
10.0001	-223.309	5.0001	-318.4	10	-311.813	10.0001	-31.7837	10.0001	199.078
10.0204	-192.559	5.02041	-331	10.0203	-363.408	10.0204	-24.8316	10.0204	211.229
10.0407	-167.409	5.04073	-341.2	10.0406	-341.003	10.0407	-33.2394	10.0407	192.38
10.061	-214.359	5.06105	-325	10.0609	-346.599	10.061	-31.0873	10.061	197.53
10.0814	-213.009	5.08136	-329.8	10.0813	-319.194	10.0814	-25.0951	10.0814	194.681
10.1017	-189.259	5.10168	-317.2	10.1016	-306.789	10.1017	-35.423	10.1017	187.832
10.122	-200.509	5.12199	-334	10.1219	-326.384	10.122	-52.4708	10.122	185.982
10.1423	-153.659	5.14231	-332.2	10.1422	-356.979	10.1423	-32.0787	10.1423	216.133
10.1626	-207.609	5.16262	-326.2	10.1625	-357.575	10.1626	-43.3665	10.1626	202.284
10.1829	-169.859	5.18293	-326.2	10.1828	-309.17	10.1829	-20.0944	10.1829	196.435
10.2033	-193.709	5.20325	-310	10.2032	-322.765	10.2033	-53.4622	10.2033	197.585
10.2236	-211.959	5.22356	-357.4	10.2235	-370.36	10.2236	-37.8701	10.2236	170.736
10.2439	-207.109	5.24388	-343.6	10.2438	-344.955	10.2439	-53.958	10.2439	189.887
10.2642	-228.159	5.26419	-318.4	10.2641	-352.55	10.2642	-18.2058	10.2642	187.037
10.2845	-208.609	5.28451	-344.8	10.2844	-315.145	10.2845	-57.3336	10.2845	190.188
10.3048	-233.159	5.30482	-333.4	10.3047	-323.741	10.3048	-21.5815	10.3048	205.339
10.3251	-208.709	5.32514	-336.4	10.325	-350.336	10.3251	-31.9094	10.3251	201.49
10.3454	-218.559	5.34545	-331	10.3453	-314.931	10.3454	-47.0372	10.3454	211.64
10.3658	-204.609	5.36577	-333.4	10.3657	-383.526	10.3658	-52.5651	10.3658	202.791
10.3861	-204.658	5.38608	-343.6	10.386	-349.121	10.3861	-50.4129	10.3861	197.942
10.4064	-202.609	5.4064	-329.8	10.4063	-316.716	10.4064	-39.6208	10.4064	196.093
10.4267	-236.958	5.42671	-349	10.4266	-354.312	10.4267	-46.1086	10.4267	210.243
10.447	-213.908	5.44703	-339.4	10.4469	-380.907	10.447	-54.5165	10.447	203.394
10.4673	-236.358	5.46734	-350.8	10.4672	-338.502	10.4673	-43.7243	10.4673	176.545
10.4877	-174.108	5.48766	-349.6	10.4876	-363.097	10.4877	-44.4522	10.4877	201.695
10.508	-221.058	5.50797	-332.2	10.5079	-352.692	10.508	-37.5	10.508	200.846
10.5283	-210.608	5.52829	-363.4	10.5282	-379.287	10.5283	-21.9079	10.5283	191.997
10.5486	-197.358	5.5486	-359.2	10.5485	-330.882	10.5486	-43.7557	10.5486	190.148
10.5689	-226.108	5.56892	-340	10.5688	-339.478	10.5689	-51.2036	10.5689	189.298
10.5892	-188.358	5.58923	-343	10.5891	-341.073	10.5892	-69.2114	10.5892	185.449
10.6095	-214.308	5.60955	-332.2	10.6094	-345.668	10.6095	-38.2593	10.6095	220.6
10.6299	-186.358	5.62986	-333.4	10.6298	-361.263	10.6299	-34.1871	10.6299	210.751
10.6502	-201.808	5.65018	-336.4	10.6501	-328.858	10.6502	-38.755	10.6502	182.901
10.6705	-215.858	5.67049	-347.2	10.6704	-346.453	10.6705	-25.0828	10.6705	204.052
10.6908	-227.808	5.69081	-336.4	10.6907	-334.049	10.6908	-29.6507	10.6908	194.203
10.7111	-218.758	5.71112	-341.8	10.711	-338.644	10.7111	-34.2186	10.7111	188.353
10.7314	-241.908	5.73144	-334	10.7313	-361.239	10.7314	-36.8665	10.7314	184.504
10.7517	-206.957	5.75175	-347.8	10.7516	-351.834	10.7517	-52.9543	10.7517	195.655
10.7721	-196.508	5.77207	-361	10.772	-360.429	10.7721	-50.8022	10.7721	190.806
10.7924	-223.157	5.79238	-359.2	10.7923	-341.024	10.7924	-40.01	10.7924	191.956
10.8127	-211.307	5.8127	-348.4	10.8126	-381.62	10.8127	-48.4179	10.8127	198.107
10.833	-216.957	5.83301	-348.4	10.8329	-338.215	10.833	-34.7457	10.833	175.258
10.8533	-223.307	5.85333	-346.6	10.8532	-358.81	10.8533	-22.9936	10.8533	181.408
10.8736	-210.057	5.87364	-359.8	10.8735	-347.405	10.8736	-50.6014	10.8736	206.559
10.894	-238.807	5.89396	-352.6	10.8939	-352	10.894	-35.9693	10.894	200.71
10.9143	-243.757	5.91427	-360.4	10.9142	-328.595	10.9143	-29.0171	10.9143	206.861
10.9346	-216.507	5.93459	-356.2	10.9345	-356.191	10.9346	-31.665	10.9346	181.011
10.9549	-216.557	5.9549	-343	10.9548	-377.786	10.9549	-58.3128	10.9549	197.162
10.9752	-218.007	5.97522	-346	10.9751	-328.381	10.9752	-36.9607	10.9752	196.313
10.9955	-231.357	5.99553	-352	10.9954	-385.976	10.9955	-55.9285	10.9955	202.464
11.0158	-225.107	6.01585	-367.6	11.0157	-348.571	11.0158	-48.0164	11.0158	194.614
11.0362	-225.157	6.03616	-365.2	11.0361	-329.166	11.0362	-50.6642	11.0362	191.765
11.0565	-199.307	6.05648	-350.8	11.0564	-376.762	11.0565	-61.9521	11.0565	192.916
11.0768	-217.557	6.07679	-365.8	11.0767	-352.357	11.0768	-43.4799	11.0768	192.067
11.0971	-251.207	6.09711	-346.6	11.097	-350.952	11.0971	-45.1678	11.0971	198.217
11.1174	-253.357	6.11742	-349.6	11.1173	-348.547	11.1174	-18.0556	11.1174	193.368
11.1377	-227.531	6.13774	-350.8	11.1376	-367.142	11.1377	-26.4635	11.1377	199.519
11.158	-229.809	6.15805	-350.2	11.1579	-339.737	11.158	-42.5513	11.158	202.669
11.1784	-237.688	6.17837	-367.6	11.1783	-372.332	11.1784	-43.2792	11.1784	183.82
11.1987	-228.066	6.19868	-347.8	11.1986	-354.928	11.1987	-43.047	11.1987	188.971
11.219	-255.544	6.219	-359.2	11.2189	-375.523	11.219	-49.5349	11.219	189.122
11.2393	-200.422	6.23931	-365.8	11.2392	-339.118	11.2393	-51.2227	11.2393	199.272
11.2596	-237.701	6.25963	-364	11.2595	-345.713	11.2596	-39.4706	11.2596	193.423
11.2799	-251.179	6.27994	-367.6	11.2798	-360.308	11.2799	-49.7984	11.2799	177.574
11.3003	-225.457	6.30026	-353.2	11.3002	-347.903	11.3003	-36.1263	11.3003	186.724
11.3206	-231.935	6.32057	-359.2	11.3205	-361.499	11.3206	-41.6541	11.3206	176.875
11.3409	-231.414	6.34089	-379	11.3408	-334.094	11.3409	-29.902	11.3409	168.026
11.3612	-232.292	6.3612	-363.4	11.3611	-353.689	11.3612	-47.9098	11.3612	185.177
11.3815	-222.67	6.38152	-378.4	11.3814	-355.284	11.3815	-38.0777	11.3815	203.327
11.4018	-202.548	6.40183	-367	11.4017	-369.879	11.4018	-44.5655	11.4018	201.478
11.4221	-226.527	6.42215	-378.4	11.422	-342.474	11.4221	-51.0534	11.4221	207.629
11.4425	-216.905	6.44246	-343.6	11.4424	-368.069	11.4425	-62.3412	11.4425	176.78
11.4628	-212.183	6.46278	-352.6	11.4627	-369.665	11.4628	-45.7891	11.4628	180.93
11.4831	-210.261	6.48309	-382.6	11.483	-365.26	11.4831	-27.3169	11.4831	201.081
11.5034	-207.64	6.50341	-364.6	11.5033	-362.855	11.5034	-59.7249	11.5034	208.232
11.5237	-243.518	6.52372	-356.8	11.5236	-349.45	11.5237	-46.0526	11.5237	179.382
11.544	-232.496	6.54404	-349	11.5439	-373.045	11.544	-65.9806	11.544	176.533
11.5643	-220.074	6.56435	-359.8	11.5642	-359.64	11.5643	-55.1884	11.5643	185.684
11.5847	-227.953	6.58467	-367	11.5846	-377.236	11.5847	-63.5963	11.5847	184.835
11.605	-234.431	6.60498	-358	11.6049	-321.831	11.605	-41.2841	11.605	175.985
11.6253	-230.409	6.6253	-385	11.6252	-365.426	11.6253	-42.012	11.6253	205.136
11.6456	-235.487	6.64561	-373	11.6455	-388.021	11.6456	-49.4598	11.6456	172.287
11.6659	-218.166	6.66592	-371.8	11.6658	-366.616	11.6659	-41.5477	11.6659	204.438
11.6862	-235.844	6.68624	-374.2	11.6861	-385.211	11.6862	-35.5555	11.6862	199.588
11.7066	-230.422	6.70655	-366.4	11.7065	-356.807	11.7066	-35.3234	11.7066	189.739
11.7269	-227.8	6.72687	-377.8	11.7268	-356.402	11.7269	-55.2512	11.7269	192.89
11.7472	-219.579	6.74719	-362.2	11.7471	-353.997	11.7472	-34.8591	11.7472	195.04
11.7675	-255.457	6.7675	-359.2	11.7674	-365.592	11.7675	-55.7469	11.7675	186.191
11.7878	-239.535	6.78782	-383.8	11.7877	-372.187	11.7878	-35.3548	11.7878	200.342
11.8081	-230.614	6.80813	-368.2	11.808	-349.783	11.8081	-50.4827	11.8081	190.493
11.8284	-251.092	6.82844	-384.4	11.8283	-357.378	11.8284	-34.8905	11.8284	215.643
11.8488	-234.47	6.84876	-365.2	11.8487	-377.973	11.8488	-34.6583	11.8488	198.794
11.8691	-245.148	6.86907	-379.6	11.869	-355.568	11.8691	-43.0662	11.8691	181.945
11.8894	-218.726	6.88939	-380.2	11.8893	-356.163	11.8894	-43.7941	11.8894	187.095
11.9097	-228.705	6.9097	-380.8	11.9096	-339.758	11.9097	-28.2019	11.9097	189.246
11.93	-232.383	6.93002	-386.2	11.9299	-398.353	11.93	-52.9298	11.93	184.397
11.9503	-216.461	6.95033	-376	11.9502	-363.949	11.9503	-52.6976	11.9503	200.548
11.9706	-214.54	6.97065	-364.6	11.9705	-364.544	11.9706	-70.7055	11.9706	177.698
11.991	-260.218	6.99096	-374.2	11.9909	-355.139	11.991	-34.9533	11.991	175.849
12.0113	-217.696	7.01128	-372.4	12.0112	-392.734	12.0113	-37.6012	12.0113	176
12.0316	-230.474	7.03159	-380.2	12.0315	-355.329	12.0316	-45.049	12.0316	177.151
12.0519	-208.252	7.05191	-382	12.0518	-399.924	12.0519	-49.6169	12.0519	192.301
12.0722	-218.931	7.07222	-365.8	12.0721	-363.519	12.0722	-43.6247	12.0722	181.452
12.0925	-220.509	7.09254	-379.6	12.0924	-375.115	12.0925	-42.4326	12.0925	200.603
12.1128	-236.787	7.11285	-390.4	12.1128	-390.71	12.1128	-36.4404	12.1128	198.754
12.1332	-237.666	7.13317	-380.8	12.1331	-361.305	12.1332	-27.5683	12.1332	175.904
12.1535	-298.044	7.15348	-373.6	12.1534	-353.9	12.1535	-59.0161	12.1535	183.055
12.1738	-232.422	7.1738	-386.2	12.1737	-353.495	12.1738	-40.544	12.1738	202.206
12.1941	-236.1	7.19411	-388.6	12.194	-345.09	12.1941	-44.1519	12.1941	189.356
12.2144	-234.178	7.21443	-392.2	12.2143	-366.686	12.2144	-40.0798	12.2144	186.507
12.2347	-265.157	7.23474	-388.6	12.2346	-349.281	12.2347	-37.9275	12.2347	194.658
12.2551	-233.835	7.25506	-371.8	12.2549	-364.876	12.2551	-59.7755	12.2551	187.809
12.2754	-241.013	7.27537	-375.4	12.2753	-363.471	12.2754	-45.1433	12.2754	182.959
12.2957	-241.891	7.29569	-365.8	12.2956	-379.066	12.2957	-40.1112	12.2957	191.11
12.316	-194.47	7.316	-363.4	12.3159	-353.661	12.316	-36.999	12.316	196.261
12.3363	-234.548	7.33632	-389.2	12.3362	-376.257	12.3363	-50.2069	12.3363	189.411
12.3566	-249.426	7.35663	-380.2	12.3565	-364.852	12.3566	-52.8547	12.3566	172.562
12.3769	-243.304	7.37695	-377.2	12.3768	-371.447	12.3769	-43.9826	12.3769	189.713
12.3973	-237.183	7.39726	-382	12.3972	-359.042	12.3973	-42.7904	12.3973	166.864
12.4176	-270.961	7.41758	-379	12.4175	-380.637	12.4176	-54.0783	12.4176	199.014
12.4379	-227.039	7.43789	-388.6	12.4378	-344.232	12.4379	-31.7661	12.4379	181.165
12.4582	-255.217	7.45821	-373	12.4581	-361.828	12.4582	-58.414	12.4582	187.316
12.4785	-234.396	7.47852	-387.4	12.4784	-342.423	12.4785	-35.1418	12.4785	209.467
12.4988	-254.874	7.49884	-401.2	12.4987	-376.018	12.4988	-38.7497	12.4988	188.617
12.5191	-247.352	7.51915	-379.6	12.5191	-365.613	12.5191	-36.5975	12.5191	196.768
12.5395	-216.03	7.53947	-386.8	12.5394	-344.208	12.5395	-26.7654	12.5395	184.919
12.5598	-230.209	7.55978	-376.6	12.5597	-369.803	12.5598	-41.8932	12.5598	194.069
12.5801	-242.987	7.5801	-375.4	12.58	-382.399	12.5801	-44.5411	12.5801	164.22
12.6004	-229.165	7.60041	-392.2	12.6003	-366.994	12.6004	-43.3489	12.6004	217.371
12.6207	-268.543	7.62073	-389.8	12.6206	-359.589	12.6207	-25.8368	12.6207	188.522
12.641	-223.922	7.64104	-392.8	12.6409	-367.184	12.641	-52.4846	12.641	191.672
12.6614	-222.7	7.66136	-397.6	12.6613	-356.779	12.6614	-34.0125	12.6614	175.823
12.6817	-271.878	7.68167	-386.2	12.6816	-354.374	12.6817	-47.2203	12.6817	177.974
12.702	-253.856	7.70199	-393.4	12.7019	-367.97	12.702	-32.5882	12.702	198.125
12.7223	-205.735	7.7223	-392.2	12.7222	-348.565	12.7223	-50.596	12.7223	193.275
12.7426	-243.713	7.74262	-397	12.7425	-375.16	12.7426	-48.4439	12.7426	185.426
12.7629	-259.991	7.76293	-395.8	12.7628	-350.755	12.7629	-13.6517	12.7629	186.577
12.7832	-260.869	7.78325	-409	12.7831	-396.35	12.7832	-33.5796	12.7832	201.727
12.8036	-219.748	7.80356	-393.4	12.8035	-367.945	12.8036	-60.2274	12.8036	182.878
12.8239	-254.226	7.82388	-379.6	12.8238	-363.54	12.8239	-40.7953	12.8239	178.029
12.8442	-252.304	7.84419	-389.8	12.8441	-369.136	12.8442	-36.7231	12.8442	179.18
12.8645	-260.182	7.86451	-377.8	12.8644	-385.731	12.8645	-35.531	12.8645	197.33
12.8848	-240.761	7.88482	-404.2	12.8847	-376.326	12.8848	-58.3388	12.8848	180.481
12.9051	-262.639	7.90514	-402.4	12.905	-385.921	12.9051	-63.8668	12.9051	184.632
12.9254	-248.117	7.92545	-380.8	12.9253	-353.516	12.9254	-54.0345	12.9254	172.783
12.9458	-249.695	7.94577	-406	12.9457	-380.111	12.9458	-44.2024	12.9458	186.933
12.9661	-213.474	7.96608	-384.4	12.966	-350.706	12.9661	-52.6103	12.9661	185.084
12.9864	-231.852	7.9864	-400	12.9863	-389.302	12.9864	-55.2582	12.9864	186.235
13.0067	-250.23	8.00671	-370.6	13.0066	-366.897	13.0067	-38.706	13.0067	205.385
13.027	-250.408	8.02703	-395.2	13.0269	-372.492	13.027	-44.2339	13.027	187.536
13.0473	-240.087	8.04734	-407.2	13.0472	-389.087	13.0473	-44.9617	13.0473	202.687
13.0677	-252.165	8.06766	-400	13.0676	-375.682	13.0677	-55.2896	13.0677	176.838
13.088	-241.843	8.08797	-389.2	13.0879	-359.277	13.088	-32.9774	13.088	188.988
13.1083	-241.321	8.10829	-401.2	13.1082	-386.873	13.1083	-27.9453	13.1083	190.139
13.1286	-249.9	8.1286	-397.6	13.1285	-359.468	13.1286	-61.3131	13.1286	182.29
13.1489	-230.478	8.14892	-381.4	13.1488	-371.063	13.1489	-45.721	13.1489	174.441
13.1692	-230.656	8.16923	-395.8	13.1691	-356.658	13.1692	-57.0088	13.1692	188.591
13.1895	-228.034	8.18955	-389.8	13.1894	-364.253	13.1895	-39.4967	13.1895	166.742
13.2099	-258.313	8.20986	-401.2	13.2098	-367.848	13.2099	-51.7445	13.2099	152.893
13.2302	-235.391	8.23017	-396.4	13.2301	-356.444	13.2302	-37.1124	13.2302	172.043
13.2505	-265.669	8.25049	-395.8	13.2504	-345.039	13.2505	-46.4802	13.2505	192.194
13.2708	-241.347	8.2708	-393.4	13.2707	-354.634	13.2708	-39.5281	13.2708	186.345
13.2911	-272.326	8.29112	-404.8	13.291	-365.229	13.2911	-46.0159	13.2911	176.496
13.3114	-246.604	8.31143	-407.2	13.3113	-355.824	13.3114	-44.8238	13.3114	162.646
13.3317	-230.682	8.33175	-400.6	13.3316	-375.419	13.3317	-40.7516	13.3317	185.797
13.3521	-234.36	8.35206	-388	13.352	-338.015	13.3521	-40.5195	13.3521	183.948
13.3724	-234.539	8.37238	-391.6	13.3723	-376.61	13.3724	-47.9674	13.3724	191.098
13.3927	-256.417	8.39269	-403	13.3926	-343.205	13.3927	-41.0152	13.3927	198.249
13.413	-253.795	8.41301	-409.6	13.4129	-359.8	13.413	-35.983	13.413	191.4
13.4333	-237.173	8.43333	-411.4	13.4332	-368.395	13.4333	-35.7509	13.4333	197.551
13.4536	-240.152	8.45364	-396.4	13.4535	-354.991	13.4536	-45.1188	13.4536	187.701
13.474	-246.63	8.47395	-394.6	13.4739	-377.586	13.474	-65.0466	13.474	185.852
13.4943	-213.208	8.49427	-409	13.4942	-376.181	13.4943	-38.8945	13.4943	182.003
13.5146	-236.486	8.51459	-397.6	13.5145	-344.776	13.5146	-39.6223	13.5146	188.154
13.5349	-228.265	8.5349	-402.4	13.5348	-411.371	13.5349	-46.1101	13.5349	171.304
13.5552	-220.043	8.55521	-401.2	13.5551	-379.966	13.5552	-24.758	13.5552	183.455
13.5755	-245.421	8.57553	-408.4	13.5754	-380.561	13.5755	-57.1659	13.5755	175.606
13.5958	-235.099	8.59584	-410.8	13.5957	-370.157	13.5958	-55.0137	13.5958	191.756
13.6161	-234.578	8.61616	-410.8	13.616	-385.752	13.6161	-44.2216	13.6161	186.907
13.6365	-271.856	8.63647	-397	13.6364	-389.347	13.6365	-53.5894	13.6365	172.058
13.6568	-247.534	8.65679	-410.2	13.6567	-343.942	13.6568	-56.2373	13.6568	174.209
13.6771	-229.512	8.6771	-405.4	13.677	-354.537	13.6771	-41.6051	13.6771	189.359
13.6974	-235.291	8.69742	-419.2	13.6973	-389.132	13.6974	-36.5731	13.6974	175.51
13.7177	-252.969	8.71773	-412	13.7176	-359.727	13.7177	-43.0609	13.7177	183.661
13.738	-220.947	8.73805	-416.8	13.7379	-353.323	13.738	-43.7888	13.738	177.812
13.7584	-262.425	8.75836	-409.6	13.7583	-388.918	13.7584	-47.3966	13.7584	180.962
13.7787	-268.204	8.77868	-414.4	13.7786	-368.513	13.7787	-47.1645	13.7787	177.113
13.799	-256.482	8.79899	-411.4	13.7989	-354.108	13.799	-41.1723	13.799	191.264
13.8193	-213.26	8.81931	-412	13.8192	-362.703	13.8193	-39.0202	13.8193	192.414
13.8396	-265.938	8.83962	-407.2	13.8395	-369.298	13.8396	-58.948	13.8396	201.565
13.8599	-230.417	8.85994	-419.8	13.8598	-368.894	13.8599	-30.8759	13.8599	184.716
13.8803	-246.695	8.88025	-416.2	13.8802	-352.489	13.8803	-44.0837	13.8803	192.867
13.9006	-248.973	8.90057	-392.2	13.9005	-363.084	13.9006	-48.6516	13.9006	186.017
13.9209	-264.551	8.92088	-406.6	13.9208	-381.679	13.9209	-39.7794	13.9209	164.168
13.9412	-236.03	8.9412	-418.6	13.9411	-383.274	13.9412	-41.4673	13.9412	188.319
13.9615	-253.708	8.96151	-415.6	13.9614	-365.869	13.9615	-38.3551	13.9615	189.47
13.9818	-230.786	8.98183	-412.6	13.9817	-354.465	13.9818	-55.403	13.9818	165.62
14.0021	-250.564	9.00214	-406.6	14.002	-334.06	14.0021	-28.2908	14.0021	190.771
14.0224	-226.943	9.02246	-413.8	14.0223	-368.655	14.0224	-36.6987	14.0224	160.922
14.0428	-242.521	9.04277	-415	14.0427	-363.25	14.0428	-44.1465	14.0428	189.072
14.0631	-232.199	9.06309	-418.6	14.063	-335.845	14.0631	-50.6344	14.0631	185.223
14.0834	-225.377	9.0834	-409	14.0833	-374.44	14.0834	-35.0422	14.0834	194.374
14.1037	-247.256	9.10372	-430.6	14.1036	-406.036	14.1037	-35.7701	14.1037	201.525
14.124	-248.134	9.12403	-424	14.1239	-361.631	14.124	-51.8579	14.124	176.675
14.1443	-208.412	9.14435	-413.2	14.1442	-361.226	14.1443	-40.1058	14.1443	180.826
14.1647	-246.39	9.16466	-421.6	14.1646	-385.821	14.1647	-48.5136	14.1647	171.977
14.185	-253.569	9.18498	-399.4	14.1849	-367.416	14.185	-51.1615	14.185	183.128
14.2053	-236.947	9.20529	-405.4	14.2052	-357.011	14.2053	-38.4493	14.2053	174.278
14.2256	-277.725	9.22561	-412.6	14.2255	-371.607	14.2256	-43.0172	14.2256	182.429
14.2459	-242.903	9.24592	-428.8	14.2458	-350.202	14.2459	-37.985	14.2459	176.58
14.2662	-240.282	9.26624	-415.6	14.2661	-362.797	14.2662	-41.5929	14.2662	193.73
14.2866	-209.66	9.28655	-416.2	14.2865	-384.392	14.2866	-35.6007	14.2866	196.881
14.3069	-249.038	9.30687	-425.2	14.3068	-351.987	14.3069	-50.7286	14.3069	186.032
14.3272	-247.116	9.32718	-430	14.3271	-378.582	14.3272	-55.2964	14.3272	175.183
14.3475	-182.895	9.3475	-424.6	14.3474	-359.178	14.3475	-27.2243	14.3475	185.333
14.3678	-241.873	9.36781	-425.2	14.3677	-342.773	14.3678	-41.3921	14.3678	175.484
14.3881	-253.951	9.38813	-425.2	14.388	-358.368	14.3881	-45	14.3881	186.635
14.4084	-226.129	9.40844	-422.8	14.4083	-377.963	14.4084	-52.4478	14.4084	182.786
14.4288	-246.608	9.42876	-416.8	14.4286	-377.558	14.4288	-40.6957	14.4288	192.936
14.4491	-238.386	9.44907	-405.4	14.449	-366.153	14.4491	-57.7435	14.4491	203.087
14.4694	-221.064	9.46939	-419.2	14.4693	-357.748	14.4694	-49.8314	14.4694	171.238
14.4897	-228.942	9.4897	-418.6	14.4896	-381.344	14.4897	-41.9192	14.4897	185.388
14.51	-215.821	9.51002	-416.2	14.5099	-343.939	14.51	-33.0472	14.51	193.539
14.5303	-260.099	9.53033	-408.4	14.5302	-366.534	14.5303	-28.0149	14.5303	170.69
14.5506	-255.377	9.55065	-424	14.5505	-369.129	14.5506	-26.8229	14.5506	198.841
14.571	-231.755	9.57096	-413.8	14.5709	-359.724	14.571	-36.1907	14.571	183.991
14.5913	-249.434	9.59128	-421	14.5912	-365.319	14.5913	-29.2386	14.5913	198.142
14.6116	-246.112	9.61159	-414.4	14.6115	-353.914	14.6116	-36.6864	14.6116	184.293
14.6319	-219.69	9.63191	-431.8	14.6318	-365.51	14.6319	-43.1743	14.6319	181.443
14.6522	-228.268	9.65222	-416.2	14.6521	-385.105	14.6522	-35.2621	14.6522	179.594
14.6725	-250.147	9.67254	-428.2	14.6724	-376.7	14.6725	-46.55	14.6725	189.745
14.6928	-231.425	9.69285	-404.8	14.6928	-341.295	14.6928	-50.1578	14.6928	181.896
14.7132	-269.403	9.71317	-406	14.7131	-351.89	14.7132	-38.4057	14.7132	189.046
14.7335	-249.981	9.73348	-418.6	14.7334	-343.485	14.7335	-59.2935	14.7335	194.197
14.7538	-234.06	9.7538	-428.8	14.7537	-374.081	14.7538	-36.0214	14.7538	186.348
14.7741	-236.338	9.77411	-427	14.774	-356.676	14.7741	-43.4692	14.7741	183.499
14.7944	-218.316	9.79443	-420.4	14.7943	-379.271	14.7944	-57.6371	14.7944	171.649
14.8147	-256.994	9.81474	-406.6	14.8146	-362.866	14.8147	-25.7249	14.8147	196.8
14.8351	-201.873	9.83506	-434.8	14.8349	-370.461	14.8351	-47.5728	14.8351	189.951
14.8554	-209.051	9.85537	-428.2	14.8553	-366.056	14.8554	-38.7006	14.8554	193.102
14.8757	-268.729	9.87569	-426.4	14.8756	-342.652	14.8757	-39.4285	14.8757	184.252
14.896	-239.507	9.896	-431.2	14.8959	-393.247	14.896	-38.2363	14.896	181.403
14.9163	-232.686	9.91632	-412	14.9162	-371.842	14.9163	-33.2042	14.9163	191.554
14.9366	-255.264	9.93663	-417.4	14.9365	-363.437	14.9366	-38.7378	14.9366	179.704
14.9569	-212.042	9.95694	-419.8	14.9568	-344.032	14.9569	-48.3142	14.9569	189.855
14.9773	-224.82	9.97726	-423.4	14.9772	-371.627	14.9773	-45.4106	14.9773	176.006
14.9976	-236.199	9.99757	-415.6	14.9975	-365.223	14.9976	-46.3469	14.9976	185.157
15.0179	-212.577	10.0179	-421	15.0178	-345.818	15.0179	-22.3233	15.0179	171.307
15.0382	-198.755	10.0382	-425.2	15.0381	-355.413	15.0382	-49.1797	15.0382	180.458
15.0585	-257.734	10.0585	-420.4	15.0584	-364.008	15.0585	-32.836	15.0585	188.609
15.0788	-218.712	10.0788	-423.4	15.0787	-360.603	15.0788	-40.4924	15.0788	179.759
15.0991	-202.79	10.0991	-424	15.0991	-361.198	15.0991	-41.4287	15.0991	184.91
15.1195	-240.768	10.1195	-432.4	15.1194	-345.794	15.1195	-36.6051	15.1195	184.061
15.1398	-222.047	10.1398	-421	15.1397	-380.389	15.1398	-49.0615	15.1398	192.212
15.1601	-239.725	10.1601	-426.4	15.16	-364.984	15.1601	-31.7578	15.1601	177.362
15.1804	-216.103	10.1804	-429.4	15.1803	-335.673	15.1804	-47.0942	15.1804	193.513
15.2007	-258.981	10.2007	-421.6	15.2006	-356.612	15.2007	-37.4705	15.2007	169.664
15.221	-247.96	10.221	-439.6	15.2209	-343.552	15.221	-31.6869	15.221	172.815
15.2414	-248.138	10.2414	-421.6	15.2413	-378.491	15.2414	-34.5433	15.2414	200.965
15.2617	-227.316	10.2617	-427.6	15.2616	-360.431	15.2617	-44.1196	15.2617	175.116
15.282	-219.094	10.282	-430.6	15.2819	-358.37	15.282	-36.416	15.282	177.267
15.3023	-214.373	10.3023	-424.6	15.3022	-354.31	15.3023	-48.8723	15.3023	185.417
15.3226	-217.351	10.3226	-438.4	15.3225	-346.249	15.3226	-43.0887	15.3226	166.568
15.3429	-252.732	10.3429	-419.8	15.3428	-323.188	15.3429	-24.8251	15.3429	180.719
15.3632	-213.99	10.3632	-430	15.3631	-366.128	15.3632	-50.7214	15.3632	176.87
15.3835	-227.049	10.3835	-422.2	15.3834	-336.067	15.3835	-25.7378	15.3835	183.02
15.4039	-237.307	10.4039	-434.8	15.4038	-383.007	15.4039	-47.7941	15.4039	183.171
15.4242	-234.265	10.4242	-429.4	15.4241	-357.946	15.4242	-34.3305	15.4242	170.259
15.4445	-220.724	10.4445	-428.8	15.4444	-345.886	15.4445	-48.7069	15.4445	182.292
15.4648	-219.782	10.4648	-422.8	15.4647	-389.825	15.4648	-38.1232	15.4648	186.324
15.4851	-241.941	10.4851	-430	15.485	-353.764	15.4851	-39.0596	15.4851	178.356
15.5054	-233.999	10.5054	-435.4	15.5053	-361.704	15.5054	-27.516	15.5054	166.389
15.5258	-253.357	10.5258	-433	15.5257	-364.643	15.5258	-26.5323	15.5258	176.421
15.5461	-222.316	10.5461	-422.2	15.546	-378.583	15.5461	-50.5087	15.5461	190.453
15.5664	-231.174	10.5664	-430	15.5663	-349.522	15.5664	-42.805	15.5664	197.486
15.5867	-230.932	10.5867	-432.4	15.5866	-376.462	15.5867	-41.8214	15.5867	184.518
15.607	-266.391	10.607	-428.8	15.6069	-351.401	15.607	-42.7577	15.607	178.55
15.6273	-235.349	10.6273	-438.4	15.6272	-364.34	15.6273	-36.9741	15.6273	171.583
15.6477	-228.108	10.6477	-424.6	15.6476	-350.28	15.6477	-44.6305	15.6477	177.615
15.668	-239.766	10.668	-434.2	15.6679	-362.219	15.668	-36.9268	15.668	159.647
15.6883	-266.824	10.6883	-433.6	15.6882	-350.159	15.6883	-34.9832	15.6883	188.679
15.7086	-244.183	10.7086	-434.2	15.7085	-387.098	15.7086	-50.3195	15.7086	194.712
15.7289	-243.241	10.7289	-434.2	15.7288	-402.038	15.7289	-32.0559	15.7289	180.744
15.7492	-271	10.7492	-445.6	15.7491	-380.977	15.7492	-50.2723	15.7492	177.776
15.7695	-258.158	10.7695	-427	15.7694	-368.916	15.7695	-47.3686	15.7695	170.809
15.7898	-246.716	10.7898	-440.2	15.7897	-354.856	15.7898	-42.545	15.7898	190.841
15.8102	-230.375	10.8102	-437.2	15.8101	-364.795	15.8102	-48.2813	15.8102	180.873
15.8305	-214.033	10.8305	-432.4	15.8304	-362.735	15.8305	-63.6177	15.8305	180.906
15.8508	-218.691	10.8508	-427.6	15.8507	-355.674	15.8508	-42.4741	15.8508	177.938
15.8711	-236.65	10.8711	-437.8	15.871	-354.614	15.8711	-53.0104	15.8711	173.97
15.8914	-226.608	10.8914	-437.2	15.8913	-378.553	15.8914	-34.7468	15.8914	182.003
15.9117	-213.067	10.9117	-436	15.9116	-364.493	15.9117	-42.4031	15.9117	175.035
15.9321	-238.025	10.9321	-415.6	15.932	-380.432	15.9321	-52.9395	15.9321	170.067
15.9524	-218.883	10.9524	-425.8	15.9523	-343.371	15.9524	-42.3559	15.9524	182.1
15.9727	-239.642	10.9727	-419.2	15.9726	-394.311	15.9727	-45.2122	15.9727	177.132
15.993	-245	10.993	-438.4	15.9929	-370.25	15.993	-44.2286	15.993	169.164
16.0133	-217.458	11.0133	-430.6	16.0132	-381.19	16.0133	-61.4849	16.0133	178.197
16.0336	-252.917	11.0336	-433	16.0335	-371.129	16.0336	-58.5813	16.0336	178.229
16.054	-235.875	11.054	-431.8	16.0539	-348.069	16.054	-46.0777	16.054	186.261
16.0743	-246.834	11.0743	-440.8	16.0742	-370.008	16.0743	-39.334	16.0743	187.293
16.0946	-222.792	11.0946	-443.8	16.0945	-364.947	16.0946	-52.7504	16.0946	176.326
16.1149	-226.75	11.1149	-428.2	16.1148	-360.887	16.1149	-37.3668	16.1149	169.358
16.1352	-250.309	11.1352	-430.6	16.1351	-379.826	16.1352	-52.7031	16.1352	193.39
16.1555	-243.767	11.1555	-433.6	16.1554	-392.766	16.1555	-36.3595	16.1555	179.423
16.1758	-247.026	11.1758	-442	16.1757	-383.705	16.1758	-52.6558	16.1758	177.455
16.1961	-215.984	11.1961	-427.6	16.196	-359.645	16.1961	-42.0722	16.1961	172.487
16.2165	-221.342	11.2165	-429.4	16.2164	-353.584	16.2165	-50.6885	16.2165	186.52
16.2368	-225.301	11.2368	-457	16.2367	-380.524	16.2368	-49.7049	16.2368	198.552
16.2571	-272.659	11.2571	-429.4	16.257	-406.463	16.2571	-45.8413	16.2571	172.584
16.2774	-233.918	11.2774	-441.4	16.2773	-361.402	16.2774	-44.8576	16.2774	176.617
16.2977	-234.376	11.2977	-439	16.2976	-383.342	16.2977	-69.794	16.2977	174.649
16.318	-219.434	11.318	-433.6	16.3179	-366.281	16.318	-57.2904	16.318	214.681
16.3384	-227.593	11.3384	-436	16.3383	-369.221	16.3384	-35.1867	16.3384	164.714
16.3587	-249.051	11.3587	-438.4	16.3586	-371.16	16.3587	-53.4031	16.3587	185.746
16.379	-253.709	11.379	-441.4	16.3789	-338.1	16.379	-32.2594	16.379	176.778
16.3993	-228.268	11.3993	-444.4	16.3992	-359.039	16.3993	-37.9958	16.3993	177.811
16.4196	-242.026	11.4196	-442.6	16.4195	-371.978	16.4196	-28.3722	16.4196	176.843
16.4399	-222.885	11.4399	-440.8	16.4398	-371.918	16.4399	-45.6285	16.4399	179.875
16.4602	-227.543	11.4603	-442.6	16.4601	-360.857	16.4602	-44.6449	16.4602	179.907
16.4806	-254.601	11.4806	-440.2	16.4805	-377.797	16.4806	-57.1012	16.4806	177.94
16.5009	-270.46	11.5009	-434.8	16.5008	-367.736	16.5009	-43.6376	16.5009	160.972
16.5212	-217.718	11.5212	-450.4	16.5211	-381.676	16.5212	-41.694	16.5212	179.004
16.5415	-251.776	11.5415	-442.6	16.5414	-370.615	16.5415	-54.1503	16.5415	175.037
16.5618	-248.735	11.5618	-439.6	16.5617	-366.554	16.5618	-36.8467	16.5618	165.069
16.5821	-216.993	11.5821	-430.6	16.582	-377.494	16.5821	-46.423	16.5821	181.101
16.6025	-217.452	11.6024	-441.4	16.6024	-351.433	16.6025	-52.1594	16.6025	170.134
16.6228	-231.91	11.6228	-443.8	16.6227	-415.373	16.6228	-46.3758	16.6228	170.166
16.6431	-220.468	11.6431	-438.4	16.643	-365.312	16.6431	-53.0721	16.6431	174.198
16.6634	-255.927	11.6634	-434.2	16.6633	-356.252	16.6634	-51.1285	16.6634	180.231
16.6837	-232.585	11.6837	-437.8	16.6836	-369.191	16.6837	-48.2249	16.6837	180.263
16.704	-230.944	11.704	-436.6	16.7039	-373.13	16.704	-49.1612	16.704	188.295
16.7243	-231.402	11.7243	-435.4	16.7242	-355.07	16.7243	-49.1376	16.7243	178.328
16.7447	-248.66	11.7447	-436.6	16.7446	-361.009	16.7447	-43.3539	16.7447	171.36
16.765	-227.419	11.765	-434.8	16.7649	-360.949	16.765	-58.6903	16.765	183.392
16.7853	-255.877	11.7853	-429.4	16.7852	-367.888	16.7853	-58.6666	16.7853	187.425
16.8056	-227.635	11.8056	-435.4	16.8055	-364.828	16.8056	-55.763	16.8056	191.457
16.8259	-223.194	11.8259	-424	16.8258	-355.767	16.8259	-54.7794	16.8259	181.489
16.8462	-229.252	11.8462	-444.4	16.8461	-363.707	16.8462	-57.6357	16.8462	174.522
16.8665	-249.311	11.8665	-446.2	16.8664	-366.646	16.8665	-48.9721	16.8665	167.554
16.8869	-243.469	11.8869	-439.6	16.8868	-388.585	16.8869	-49.9085	16.8869	174.586
16.9072	-221.527	11.9072	-445	16.9071	-375.525	16.9072	-45.0848	16.9072	182.618
16.9275	-181.386	11.9275	-444.4	16.9274	-380.464	16.9275	-53.7012	16.9275	194.651
16.9478	-207.744	11.9478	-445	16.9477	-371.404	16.9478	-49.8375	16.9478	159.683
16.9681	-219.403	11.9681	-437.8	16.968	-389.343	16.9681	-72.8539	16.9681	178.715
16.9884	-246.461	11.9884	-443.8	16.9883	-397.283	16.9884	-51.7103	16.9884	177.748
17.0087	-228.019	12.0087	-440.8	17.0086	-389.222	17.0087	-50.7266	17.0087	186.78
17.0291	-250.878	12.0291	-437.8	17.029	-363.161	17.0291	-49.743	17.0291	176.812
17.0494	-252.736	12.0494	-443.8	17.0493	-348.101	17.0494	-37.2393	17.0494	179.845
17.0697	-258.795	12.0697	-431.2	17.0696	-385.04	17.0697	-55.4557	17.0697	178.877
17.09	-228.453	12.09	-446.8	17.0899	-370.98	17.09	-64.0721	17.09	178.909
17.1103	-244.311	12.1103	-442.6	17.1102	-381.919	17.1103	-25.6484	17.1103	187.942
17.1306	-238.47	12.1306	-447.4	17.1305	-367.859	17.1306	-37.1448	17.1306	186.974
17.151	-252.228	12.1509	-434.2	17.1508	-358.798	17.151	-57.2811	17.151	179.006
17.1713	-252.686	12.1713	-442	17.1712	-362.737	17.1713	-55.3375	17.1713	179.039
17.1916	-244.045	12.1916	-439	17.1915	-371.677	17.1916	-57.2339	17.1916	188.071
17.2119	-265.503	12.2119	-434.8	17.2118	-362.616	17.2119	-50.4902	17.2119	179.103
17.2322	-230.962	12.2322	-441.4	17.2321	-356.556	17.2322	-62.9466	17.2322	168.136
17.2525	-235.62	12.2525	-445	17.2524	-390.495	17.2525	-58.1229	17.2525	171.168
17.2728	-229.078	12.2728	-449.2	17.2727	-376.435	17.2728	-61.9393	17.2728	180.2
17.2932	-245.637	12.2932	-448.6	17.2931	-386.374	17.2932	-46.5557	17.2932	181.232
17.3135	-246.095	12.3135	-450.4	17.3134	-382.314	17.3135	-40.772	17.3135	164.265
17.3338	-238.853	12.3338	-448.6	17.3337	-372.253	17.3338	-57.0684	17.3338	169.297
17.3541	-237.912	12.3541	-458.8	17.354	-390.192	17.3541	-63.7647	17.3541	176.329
17.3744	-199.17	12.3744	-447.4	17.3743	-379.132	17.3744	-51.2611	17.3744	176.362
17.3947	-268.229	12.3947	-440.8	17.3946	-375.071	17.3947	-27.2375	17.3947	170.394
17.4151	-245.587	12.4151	-452.8	17.415	-376.011	17.4151	-55.0538	17.4151	171.426
17.4354	-250.245	12.4354	-440.2	17.4353	-369.95	17.4354	-52.1502	17.4354	167.459
17.4557	-254.904	12.4557	-448.6	17.4556	-380.89	17.4557	-50.2065	17.4557	181.491
17.476	-249.762	12.476	-448	17.4759	-385.829	17.476	-51.1429	17.476	186.523
17.4963	-243.221	12.4963	-451	17.4962	-382.768	17.4963	-55.9193	17.4963	181.556
17.5166	-247.179	12.5166	-445.6	17.5165	-361.708	17.5166	-63.5756	17.5166	173.588
17.5369	-251.837	12.5369	-448.6	17.5368	-377.647	17.5369	-68.352	17.5369	171.62
17.5572	-221.496	12.5572	-446.2	17.5572	-380.587	17.5572	-42.4083	17.5572	184.653
17.5776	-262.554	12.5776	-443.8	17.5775	-374.526	17.5776	-56.7847	17.5776	172.685
17.5979	-249.722	12.5979	-430.6	17.5978	-387.466	17.5979	-55.8011	17.5979	184.717
17.6182	-234.173	12.6182	-451	17.6181	-362.405	17.6182	-62.4974	17.6182	167.75
17.6385	-221.425	12.6385	-452.2	17.6384	-374.344	17.6385	-47.1138	17.6385	177.782
17.6588	-224.777	12.6588	-436	17.6587	-381.284	17.6588	-45.1701	17.6588	193.814
17.6791	-231.628	12.6791	-447.4	17.679	-382.223	17.6791	-49.9465	17.6791	170.846
17.6995	-226.58	12.6995	-446.8	17.6994	-356.163	17.6995	-42.2429	17.6995	178.879
17.7198	-260.032	12.7198	-447.4	17.7197	-363.102	17.7198	-67.1792	17.7198	177.911
17.7401	-243.083	12.7401	-448	17.74	-389.042	17.7401	-57.5556	17.7401	172.943
17.7604	-240.835	12.7604	-445.6	17.7603	-382.981	17.7604	-56.572	17.7604	167.976
17.7807	-230.887	12.7807	-442	17.7806	-377.921	17.7807	-62.3083	17.7807	168.008
17.801	-230.039	12.801	-445.6	17.8009	-385.86	17.801	-49.8047	17.801	169.04
17.8213	-234.09	12.8214	-446.2	17.8212	-382.799	17.8213	-47.861	17.8213	168.073
17.8417	-228.342	12.8417	-450.4	17.8416	-382.739	17.8417	-55.5174	17.8417	165.105
17.862	-220.494	12.862	-446.2	17.8619	-381.678	17.862	-56.4537	17.862	190.137
17.8823	-228.045	12.8823	-453.4	17.8822	-371.618	17.8823	-65.0701	17.8823	171.17
17.9026	-223.697	12.9026	-448.6	17.9025	-380.557	17.9026	-51.6065	17.9026	159.202
17.9229	-230.549	12.9229	-445.6	17.9228	-365.497	17.9229	-61.1828	17.9229	170.234
17.9432	-217.101	12.9432	-458.8	17.9431	-374.436	17.9432	-46.7592	17.9432	174.267
17.9636	-228.152	12.9635	-440.2	17.9635	-352.375	17.9636	-45.7756	17.9636	170.299
17.9839	-207.704	12.9839	-449.2	17.9838	-377.315	17.9839	-39.0319	17.9839	174.331
18.0042	-227.856	13.0042	-452.2	18.0041	-395.254	18.0042	-56.2883	18.0042	165.364
18.0245	-217.907	13.0245	-455.2	18.0244	-374.194	18.0245	-42.8246	18.0245	168.396
18.0448	-236.659	13.0448	-450.4	18.0447	-378.133	18.0448	-64.881	18.0448	176.428
18.0651	-208.511	13.0651	-446.8	18.065	-374.073	18.0651	-45.6574	18.0651	170.46
18.0854	-246.862	13.0854	-450.4	18.0853	-360.012	18.0854	-60.9937	18.0854	172.493
18.1058	-229.914	13.1058	-444.4	18.1057	-365.952	18.1058	-56.1701	18.1058	176.525
18.1261	-213.666	13.1261	-457	18.126	-380.891	18.1261	-54.2264	18.1261	192.557
18.1464	-247.118	13.1464	-452.2	18.1463	-372.83	18.1464	-56.1228	18.1464	173.59
18.1667	-245.569	13.1667	-457	18.1666	-361.77	18.1667	-55.1392	18.1667	176.622
18.187	-225.121	13.187	-451.6	18.1869	-336.709	18.187	-56.0755	18.187	182.654
18.2073	-212.373	13.2073	-448.6	18.2072	-360.649	18.2073	-56.0519	18.2073	178.687
18.2277	-223.424	13.2277	-451.6	18.2276	-366.588	18.2277	-50.2682	18.2277	175.719
18.248	-243.576	13.248	-446.8	18.2479	-395.528	18.248	-45.4446	18.248	176.751
18.2683	-245.528	13.2683	-448.6	18.2682	-331.467	18.2683	-44.461	18.2683	158.784
18.2886	-254.48	13.2886	-455.2	18.2885	-377.406	18.2886	-58.8373	18.2886	178.816
18.3089	-234.731	13.3089	-448	18.3088	-377.346	18.3089	-46.3337	18.3089	156.848
18.3292	-219.183	13.3292	-450.4	18.3291	-357.285	18.3292	-57.83	18.3292	168.881
18.3495	-241.435	13.3495	-449.2	18.3494	-359.225	18.3495	-51.0864	18.3495	190.913
18.3698	-241.286	13.3698	-451	18.3697	-363.164	18.3698	-64.5028	18.3698	175.945
18.3902	-238.338	13.3902	-454	18.3901	-344.104	18.3902	-60.6391	18.3902	183.978
18.4105	-250.09	13.4105	-449.8	18.4104	-374.043	18.4105	-36.6155	18.4105	174.01
18.4308	-211.441	13.4308	-449.8	18.4307	-393.982	18.4308	-60.5919	18.4308	174.042
18.4511	-247.693	13.4511	-455.2	18.451	-385.922	18.4511	-53.8482	18.4511	176.075
18.4714	-253.845	13.4714	-455.8	18.4713	-392.861	18.4714	-59.5846	18.4714	174.107
18.4917	-231.297	13.4917	-454	18.4916	-373.801	18.4917	-61.4809	18.4917	184.139
18.512	-232.548	13.5121	-454	18.5119	-389.74	18.512	-50.8973	18.512	181.171
18.5324	-275.1	13.5324	-458.8	18.5323	-381.68	18.5324	-65.2737	18.5324	188.204
18.5527	-211.252	13.5527	-455.2	18.5526	-364.619	18.5527	-49.89	18.5527	162.236
18.573	-252.403	13.573	-448	18.5729	-375.558	18.573	-61.3864	18.573	176.268
18.5933	-220.055	13.5933	-455.2	18.5932	-376.498	18.5933	-46.9627	18.5933	185.301
18.6136	-224.807	13.6136	-449.2	18.6135	-385.437	18.6136	-52.6991	18.6136	168.333
18.6339	-197.359	13.6339	-451	18.6338	-403.377	18.6339	-57.4755	18.6339	172.365
18.6543	-224.51	13.6543	-449.2	18.6542	-379.316	18.6543	-49.7718	18.6543	174.398
18.6746	-229.962	13.6746	-442	18.6745	-399.256	18.6746	-44.9482	18.6746	167.43
18.6949	-219.314	13.6949	-450.4	18.6948	-381.195	18.6949	-51.6445	18.6949	177.462
18.7152	-231.065	13.7152	-450.4	18.7151	-394.135	18.7152	-48.7409	18.7152	170.495
18.7355	-261.717	13.7355	-458.8	18.7354	-379.074	18.7355	-54.4772	18.7355	176.527
18.7558	-235.669	13.7558	-455.2	18.7557	-354.013	18.7558	-60.2136	18.7558	175.559
18.7762	-218.72	13.7761	-449.8	18.7761	-363.953	18.7762	-52.51	18.7762	166.592
18.7965	-247.272	13.7965	-464.2	18.7964	-369.892	18.7965	-51.5263	18.7965	167.624
18.8168	-252.724	13.8168	-454.6	18.8167	-350.832	18.8168	-69.7427	18.8168	186.656
18.8371	-248.376	13.8371	-456.4	18.837	-384.771	18.8371	-68.7591	18.8371	171.689
18.8574	-239.827	13.8574	-453.4	18.8573	-374.711	18.8574	-59.1354	18.8574	188.721
18.8777	-238.279	13.8777	-437.8	18.8776	-358.65	18.8777	-68.7118	18.8777	169.753
18.898	-235.331	13.898	-449.8	18.8979	-389.589	18.898	-42.7681	18.898	169.785
18.9184	-247.082	13.9184	-450.4	18.9183	-374.529	18.9184	-56.1845	18.9184	169.818
18.9387	-237.134	13.9387	-448.6	18.9386	-388.468	18.9387	-41.7608	18.9387	165.85
18.959	-263.586	13.959	-455.8	18.9589	-366.408	18.959	-42.6972	18.959	164.882
18.9793	-229.838	13.9793	-458.2	18.9792	-384.347	18.9793	-45.5536	18.9793	174.915
18.9996	-219.889	13.9996	-452.8	18.9995	-402.287	18.9996	-67.6099	18.9996	179.947
19.0199	-235.141	14.0199	-460	19.0198	-388.226	19.0199	-77.1863	19.0199	167.979
19.0402	-196.493	14.0402	-453.4	19.0401	-377.165	19.0402	-59.8827	19.0402	167.012
19.0606	-213.144	14.0606	-457.6	19.0605	-394.105	19.0606	-60.819	19.0606	173.044
19.0809	-243.796	14.0809	-458.8	19.0808	-369.044	19.0809	-48.3154	19.0809	165.076
19.1012	-267.448	14.1012	-446.8	19.1011	-374.984	19.1012	-74.2117	19.1012	189.109
19.1215	-252.599	14.1215	-463	19.1214	-386.923	19.1215	-43.4681	19.1215	165.141
19.1418	-216.051	14.1418	-461.2	19.1417	-366.863	19.1418	-49.2045	19.1418	173.173
19.1621	-183.703	14.1621	-453.4	19.162	-394.802	19.1621	-52.0608	19.1621	183.206
19.1824	-243.755	14.1824	-452.2	19.1823	-360.742	19.1824	-53.9572	19.1824	163.238
19.2028	-249.906	14.2028	-463.6	19.2027	-392.681	19.2028	-52.9736	19.2028	181.27
19.2231	-255.358	14.2231	-461.8	19.223	-387.62	19.2231	-40.4699	19.2231	175.303
19.2434	-265.71	14.2434	-450.4	19.2433	-372.56	19.2434	-57.7263	19.2434	174.335
19.2637	-222.861	14.2637	-453.4	19.2636	-376.499	19.2637	-50.0226	19.2637	165.367
19.284	-236.013	14.284	-454	19.2839	-366.439	19.284	-57.679	19.284	172.399
19.3043	-239.365	14.3043	-451	19.3042	-403.378	19.3043	-69.1753	19.3043	177.432
19.3246	-249.017	14.3247	-455.2	19.3245	-361.318	19.3246	-63.3917	19.3246	189.464
19.345	-237.668	14.345	-451	19.3449	-381.257	19.345	-52.8081	19.345	169.496
19.3653	-231.92	14.3653	-457	19.3652	-380.196	19.3653	-65.2644	19.3653	166.529
19.3856	-237.372	14.3856	-458.8	19.3855	-373.136	19.3856	-54.6808	19.3856	160.561
19.4059	-226.023	14.4059	-458.8	19.4058	-375.075	19.4059	-36.4171	19.4059	175.593
19.4262	-216.075	14.4262	-454	19.4261	-371.015	19.4262	-72.8735	19.4262	168.626
19.4465	-266.327	14.4465	-459.4	19.4464	-386.954	19.4465	-53.6499	19.4465	185.658
19.4669	-219.978	14.4669	-449.8	19.4668	-384.894	19.4669	-52.6662	19.4669	188.69
19.4872	-240.13	14.4872	-453.4	19.4871	-378.833	19.4872	-55.5226	19.4872	170.723
19.5075	-242.782	14.5075	-458.8	19.5074	-354.772	19.5075	-43.9789	19.5075	179.755
19.5278	-202.034	14.5278	-461.2	19.5277	-359.712	19.5278	-50.6753	19.5278	168.787
19.5481	-217.985	14.5481	-458.2	19.548	-372.651	19.5481	-32.4117	19.5481	175.82
19.5684	-226.937	14.5684	-453.4	19.5683	-369.591	19.5684	-55.428	19.5684	172.852
19.5888	-242.889	14.5887	-453.4	19.5887	-372.53	19.5888	-48.6844	19.5888	172.884
19.6091	-220.34	14.6091	-459.4	19.609	-389.47	19.6091	-60.1808	19.6091	177.917
19.6294	-222.992	14.6294	-455.2	19.6293	-383.409	19.6294	-54.3971	19.6294	181.949
19.6497	-220.044	14.6497	-458.2	19.6496	-381.349	19.6497	-47.6535	19.6497	176.981
19.67	-230.395	14.67	-450.4	19.6699	-382.288	19.67	-32.2698	19.67	172.013
19.6903	-229.547	14.6903	-459.4	19.6902	-364.227	19.6903	-58.1662	19.6903	187.046
19.7106	-223.799	14.7106	-462.4	19.7105	-387.167	19.7106	-56.2225	19.7106	176.078
19.7309	-191.451	14.7309	-460	19.7309	-385.106	19.7309	-53.3189	19.7309	172.11
19.7513	-238.902	14.7513	-447.4	19.7512	-379.046	19.7513	-46.5753	19.7513	174.143
19.7716	-226.154	14.7716	-460	19.7715	-352.985	19.7716	-59.0316	19.7716	170.175
19.7919	-252.606	14.7919	-460	19.7918	-362.925	19.7919	-58.048	19.7919	177.207
19.8122	-234.957	14.8122	-464.8	19.8121	-394.864	19.8122	-56.1044	19.8122	167.24
19.8325	-237.609	14.8325	-458.2	19.8324	-384.803	19.8325	-55.1207	19.8325	174.272
19.8528	-212.261	14.8528	-454.6	19.8527	-371.743	19.8528	-62.7771	19.8528	175.304
19.8731	-231.013	14.8732	-464.2	19.8731	-355.682	19.8731	-67.5534	19.8731	166.337
19.8935	-223.864	14.8935	-458.2	19.8934	-371.622	19.8935	-60.8098	19.8935	180.369
19.9138	-211.116	14.9138	-462.4	19.9137	-382.561	19.9138	-41.5862	19.9138	166.401
19.9341	-234.768	14.9341	-461.8	19.934	-381.501	19.9341	-35.8025	19.9341	167.434
19.9544	-228.319	14.9544	-458.8	19.9543	-388.44	19.9544	-59.7789	19.9544	171.466
19.9747	-247.771	14.9747	-455.8	19.9746	-379.379	19.9747	-54.9552	19.9747	173.498
19.995	-231.523	14.995	-452.8	19.9949	-386.319	19.995	-62.6116	19.995	176.531
20.0154	-241.174	15.0154	-464.8	20.0153	-386.258	20.0154	-55.868	20.0154	181.563
20.0357	-242.426	15.0357	-456.4	20.0356	-396.198	20.0357	-50.0843	20.0357	166.595
20.056	-235.278	15.056	-459.4	20.0559	-371.137	20.056	-62.5407	20.056	175.627
20.0763	-235.13	15.0763	-461.8	20.0762	-372.077	20.0763	-48.117	20.0763	172.66
20.0966	-230.081	15.0966	-461.8	20.0965	-365.016	20.0966	-69.2134	20.0966	182.692
20.1169	-215.933	15.1169	-460	20.1168	-371.956	20.1169	-53.8298	20.1169	158.724
20.1373	-217.185	15.1372	-452.8	20.1371	-388.895	20.1373	-61.4861	20.1373	161.757
20.1576	-240.136	15.1576	-455.2	20.1575	-363.834	20.1576	-58.5825	20.1576	179.789
20.1779	-228.088	15.1779	-455.2	20.1778	-390.774	20.1779	-57.5988	20.1779	183.821
20.1982	-248.94	15.1982	-456.4	20.1981	-368.713	20.1982	-52.7752	20.1982	170.854
20.2185	-219.392	15.2185	-465.4	20.2184	-361.653	20.2185	-41.2316	20.2185	172.886
20.2388	-250.743	15.2388	-466	20.2387	-383.592	20.2388	-46.9679	20.2388	163.918
20.2591	-223.295	15.2591	-466	20.259	-372.532	20.2591	-56.5443	20.2591	176.951
20.2795	-202.847	15.2795	-458.2	20.2794	-386.471	20.2795	-47.8807	20.2795	178.983
20.2998	-224.398	15.2998	-463.6	20.2997	-379.41	20.2998	-68.977	20.2998	190.015
20.3201	-224.25	15.3201	-454.6	20.32	-369.35	20.3201	-67.0334	20.3201	175.048
20.3404	-229.702	15.3404	-455.2	20.3403	-368.289	20.3404	-53.5697	20.3404	166.08
20.3607	-236.554	15.3607	-452.2	20.3606	-347.229	20.3607	-59.3061	20.3607	180.112
20.381	-223.805	15.381	-457.6	20.3809	-379.168	20.381	-46.8025	20.381	175.145
20.4013	-252.357	15.4013	-460	20.4012	-385.108	20.4013	-41.0188	20.4013	165.177
20.4217	-248.709	15.4217	-466	20.4216	-350.047	20.4217	-43.8752	20.4217	180.209
20.442	-246.46	15.442	-461.2	20.4419	-384.986	20.442	-65.9315	20.442	180.242
20.4623	-198.712	15.4623	-461.2	20.4622	-341.926	20.4623	-63.0279	20.4623	188.274
20.4826	-236.364	15.4826	-466	20.4825	-357.865	20.4826	-63.0043	20.4826	175.306
20.5029	-240.415	15.5029	-456.4	20.5028	-402.805	20.5029	-50.5006	20.5029	178.338
20.5232	-245.167	15.5232	-459.4	20.5231	-378.744	20.5232	-38.957	20.5232	187.371
20.5435	-204.419	15.5435	-465.4	20.5434	-358.684	20.5435	-60.0533	20.5435	178.403
20.5639	-246.971	15.5639	-456.4	20.5638	-378.623	20.5639	-50.4297	20.5639	170.435
20.5842	-244.022	15.5842	-458.8	20.5841	-357.562	20.5842	-40.806	20.5842	168.468
20.6045	-222.174	15.6045	-454.6	20.6044	-372.502	20.6045	-58.0624	20.6045	191.5
20.6248	-218.526	15.6248	-460.6	20.6247	-388.441	20.6248	-60.9188	20.6248	175.532
20.6451	-226.077	15.6451	-454.6	20.645	-380.381	20.6451	-47.4551	20.6451	165.565
20.6654	-243.429	15.6654	-476.8	20.6653	-350.32	20.6654	-54.1515	20.6654	176.597
20.6857	-211.081	15.6858	-455.8	20.6856	-386.26	20.6857	-50.2879	20.6857	182.629
20.7061	-227.032	15.7061	-458.2	20.706	-358.199	20.7061	-54.1042	20.7061	166.662
20.7264	-252.084	15.7264	-453.4	20.7263	-367.139	20.7264	-48.3206	20.7264	190.694
20.7467	-231.636	15.7467	-470.8	20.7466	-372.078	20.7467	-49.2569	20.7467	168.726
20.767	-244.788	15.767	-455.8	20.7669	-370.017	20.767	-59.7933	20.767	189.759
20.7873	-215.939	15.7873	-463	20.7872	-390.957	20.7873	-50.1696	20.7873	186.791
20.8076	-245.191	15.8076	-466	20.8075	-373.896	20.8076	-43.426	20.8076	178.823
20.828	-228.243	15.828	-468.4	20.8279	-359.836	20.828	-55.8824	20.828	178.856
20.8483	-212.694	15.8483	-467.2	20.8482	-364.775	20.8483	-66.4187	20.8483	186.888
20.8686	-218.146	15.8686	-464.2	20.8685	-356.715	20.8686	-42.3951	20.8686	164.92
20.8889	-227.798	15.8889	-466.6	20.8888	-391.654	20.8889	-69.2515	20.8889	181.952
20.9092	-233.25	15.9092	-464.8	20.9091	-366.593	20.9092	-59.6278	20.9092	181.985
20.9295	-207.901	15.9295	-463.6	20.9294	-361.533	20.9295	-57.6842	20.9295	167.017
20.9499	-245.553	15.9498	-467.8	20.9498	-370.472	20.9499	-64.3805	20.9499	173.049
20.9702	-220.205	15.9702	-461.8	20.9701	-374.412	20.9702	-47.0769	20.9702	183.082
20.9905	-238.256	15.9905	-466	20.9904	-369.351	20.9905	-67.2133	20.9905	165.114
21.0108	-223.408	16.0108	-460	21.0107	-349.291	21.0108	-63.3496	21.0108	170.146
21.0311	-228.86	16.0311	-464.2	21.031	-342.23	21.0311	-43.166	21.0311	163.179
21.0514	-251.111	16.0514	-464.8	21.0513	-363.17	21.0514	-56.5823	21.0514	169.211
21.0717	-241.863	16.0717	-460.6	21.0716	-359.109	21.0717	-46.9587	21.0717	178.243
21.0921	-254.315	16.0921	-465.4	21.092	-377.048	21.0921	-35.4151	21.0921	186.276
21.1124	-235.267	16.1124	-458.2	21.1123	-332.988	21.1124	-40.1914	21.1124	184.308
21.1327	-225.318	16.1327	-464.8	21.1326	-362.927	21.1327	-55.5278	21.1327	168.34
21.153	-235.67	16.153	-468.4	21.1529	-372.867	21.153	-54.5441	21.153	183.373
21.1733	-239.722	16.1733	-456.4	21.1732	-360.806	21.1733	-58.3605	21.1733	188.405
21.1936	-226.973	16.1936	-457	21.1935	-368.746	21.1936	-60.2569	21.1936	187.437
21.2139	-224.725	16.2139	-461.2	21.2138	-363.685	21.2139	-57.3532	21.2139	176.47
21.2343	-245.577	16.2343	-466	21.2341	-356.624	21.2343	-46.7696	21.2343	172.502
21.2546	-244.729	16.2546	-460	21.2545	-364.564	21.2546	-59.2259	21.2546	176.534
21.2749	-250.18	16.2749	-460	21.2748	-376.503	21.2749	-48.6423	21.2749	175.566
21.2952	-257.032	16.2952	-463.6	21.2951	-352.443	21.2952	-68.7787	21.2952	182.599
21.3155	-235.184	16.3155	-454	21.3154	-362.382	21.3155	-45.715	21.3155	175.631
21.3358	-228.735	16.3358	-458.8	21.3357	-364.322	21.3358	-74.4914	21.3358	175.663
21.3561	-216.687	16.3561	-459.4	21.356	-389.261	21.3561	-54.3077	21.3561	161.696
21.3765	-259.239	16.3765	-460	21.3764	-371.2	21.3765	-67.7241	21.3765	167.728
21.3968	-212.89	16.3968	-473.2	21.3967	-354.14	21.3968	-64.8205	21.3968	185.76
21.4171	-206.442	16.4171	-451.6	21.417	-381.079	21.4171	-55.1968	21.4171	182.793
21.4374	-230.794	16.4374	-472	21.4373	-382.019	21.4374	-45.5732	21.4374	176.825
21.4577	-216.646	16.4577	-463.6	21.4576	-351.958	21.4577	-51.3096	21.4577	177.857
21.478	-233.297	16.478	-461.2	21.4779	-391.898	21.478	-46.4859	21.478	185.89
21.4983	-234.549	16.4983	-465.4	21.4982	-373.837	21.4983	-47.4223	21.4983	179.922
21.5187	-223.901	16.5187	-463	21.5186	-365.776	21.5187	-66.5986	21.5187	163.954
21.539	-211.852	16.539	-463.6	21.5389	-351.716	21.539	-49.295	21.539	172.987
21.5593	-218.004	16.5593	-464.2	21.5592	-364.655	21.5593	-52.1514	21.5593	171.019
21.5796	-258.456	16.5796	-464.2	21.5795	-360.595	21.5796	-70.3677	21.5796	173.051
21.5999	-219.807	16.5999	-468.4	21.5998	-371.534	21.5999	-47.3041	21.5999	179.084
21.6202	-220.359	16.6202	-467.2	21.6201	-363.474	21.6202	-45.3604	21.6202	185.116
21.6406	-204.111	16.6406	-460	21.6405	-363.413	21.6406	-65.4968	21.6406	182.148
21.6609	-236.863	16.6609	-467.8	21.6608	-366.353	21.6609	-61.6332	21.6609	175.18
21.6812	-229.014	16.6812	-466	21.6811	-351.292	21.6812	-41.4495	21.6812	180.213
21.7015	-231.666	16.7015	-463.6	21.7014	-387.231	21.7015	-41.4259	21.7015	163.245
21.7218	-230.818	16.7218	-472	21.7217	-348.171	21.7218	-58.6822	21.7218	174.277
21.7421	-221.569	16.7421	-457.6	21.742	-376.11	21.7421	-52.8986	21.7421	174.31
21.7624	-224.921	16.7624	-460.6	21.7623	-377.05	21.7624	-63.435	21.7624	176.342
21.7828	-234.573	16.7828	-461.8	21.7827	-368.989	21.7828	-63.4113	21.7828	177.374
21.8031	-213.425	16.8031	-466	21.803	-355.929	21.8031	-55.7077	21.8031	186.407
21.8234	-248.976	16.8234	-459.4	21.8233	-355.868	21.8234	-63.364	21.8234	191.439
21.8437	-215.228	16.8437	-461.8	21.8436	-361.807	21.8437	-68.1404	21.8437	187.471
21.864	-217.18	16.864	-473.8	21.8639	-359.747	21.864	-53.7168	21.864	181.504
21.8843	-225.431	16.8843	-467.2	21.8842	-346.686	21.8843	-69.0531	21.8843	181.536
21.9047	-218.283	16.9047	-464.2	21.9046	-374.626	21.9047	-55.5895	21.9047	184.568
21.925	-227.935	16.925	-465.4	21.9249	-370.565	21.925	-61.3259	21.925	176.601
21.9453	-209.587	16.9453	-464.2	21.9452	-348.505	21.9453	-65.1422	21.9453	184.633
21.9656	-224.838	16.9656	-460.6	21.9655	-377.444	21.9656	-46.8786	21.9656	182.665
21.9859	-240.09	16.9859	-472.6	21.9858	-360.383	21.9859	-54.5349	21.9859	183.698
22.0062	-249.742	17.0062	-469	22.0061	-360.323	22.0062	-67.9513	22.0062	180.73
22.0265	-236.293	17.0265	-461.8	22.0264	-374.262	22.0265	-66.9676	22.0265	176.762
22.0468	-216.545	17.0468	-472	22.0467	-368.202	22.0468	-41.024	22.0468	178.794
22.0672	-233.897	17.0672	-461.2	22.0671	-358.141	22.0672	-41.9604	22.0672	174.827
22.0875	-202.248	17.0875	-468.4	22.0874	-368.081	22.0875	-44.8167	22.0875	186.859
22.1078	-227.3	17.1078	-465.4	22.1077	-355.02	22.1078	-41.9131	22.1078	175.891
22.1281	-225.052	17.1281	-466.6	22.128	-361.96	22.1281	-50.5294	22.1281	179.924
22.1484	-235.404	17.1484	-467.8	22.1483	-355.899	22.1484	-56.2658	22.1484	175.956
22.1687	-217.055	17.1687	-458.8	22.1686	-375.838	22.1687	-57.2022	22.1687	178.988
22.1891	-202.185	17.1891	-460.6	22.189	-350.778	22.1891	-50.4585	22.1891	182.021
22.2094	-207.568	17.2094	-466.6	22.2093	-362.717	22.2094	-71.5473	22.2094	201.053
22.2297	-210.852	17.2297	-473.8	22.2296	-361.657	22.2297	-50.3881	22.2297	190.085
22.25	-230.935	17.25	-464.2	22.2499	-345.596	22.25	-48.4289	22.25	176.118
22.2703	-239.819	17.2703	-466.6	22.2702	-367.536	22.2703	-52.2297	22.2703	189.15
22.2906	-220.002	17.2906	-458.2	22.2905	-366.475	22.2906	-51.2305	22.2906	161.182
22.3109	-216.986	17.3109	-464.2	22.3108	-376.414	22.3109	-60.7913	22.3109	182.215
22.3313	-213.269	17.3313	-469	22.3312	-394.354	22.3313	-53.0721	22.3313	169.247
22.3516	-208.153	17.3516	-466.6	22.3515	-378.293	22.3516	-58.7929	22.3516	175.279
22.3719	-235.236	17.3719	-467.8	22.3718	-377.233	22.3719	-46.2737	22.3719	173.312
22.3922	-223.82	17.3922	-462.4	22.3921	-350.172	22.3922	-41.4345	22.3922	189.344
22.4125	-216.603	17.4125	-473.8	22.4124	-353.112	22.4125	-43.3153	22.4125	189.376
22.4328	-234.587	17.4328	-469.6	22.4327	-363.051	22.4328	-56.716	22.4328	186.409
22.4532	-230.17	17.4532	-466.6	22.4531	-352.99	22.4532	-59.5568	22.4532	173.441
22.4735	-229.954	17.4735	-461.2	22.4734	-340.93	22.4735	-61.4376	22.4735	184.473
22.4938	-230.437	17.4938	-466	22.4937	-336.869	22.4938	-40.2784	22.4938	181.505
22.5141	-221.821	17.5141	-470.2	22.514	-368.809	22.5141	-47.9192	22.5141	172.538
22.5344	-213.204	17.5344	-469	22.5343	-362.748	22.5344	-63.24	22.5344	179.57
22.5547	-243.088	17.5547	-467.8	22.5546	-353.688	22.5547	-52.6408	22.5547	182.602
22.575	-207.871	17.575	-461.2	22.5749	-369.627	22.575	-63.1616	22.575	176.635
22.5954	-249.655	17.5954	-466	22.5953	-358.567	22.5954	-48.7224	22.5954	174.667
22.6157	-229.838	17.6157	-459.4	22.6156	-354.506	22.6157	-55.4032	22.6157	163.699
22.636	-252.022	17.636	-459.4	22.6359	-375.445	22.636	-51.524	22.636	167.732
22.6563	-211.205	17.6563	-465.4	22.6562	-368.385	22.6563	-44.7648	22.6563	178.764
22.6766	-228.489	17.6766	-466	22.6765	-345.324	22.6766	-59.1256	22.6766	195.796
22.6969	-262.572	17.6969	-471.4	22.6968	-365.264	22.6969	-56.2064	22.6969	191.829
22.7172	-227.356	17.7172	-472	22.7172	-352.203	22.7172	-52.3272	22.7172	191.861
22.7376	-223.64	17.7376	-467.2	22.7375	-356.143	22.7376	-40.768	22.7376	177.893
22.7579	-201.023	17.7579	-460	22.7578	-362.082	22.7579	-52.2487	22.7579	173.926
22.7782	-239.307	17.7782	-471.4	22.7781	-359.021	22.7782	-55.0896	22.7782	199.958
22.7985	-204.09	17.7985	-460	22.7984	-392.961	22.7985	-61.7703	22.7985	173.99
22.8188	-240.274	17.8188	-473.8	22.8187	-358.9	22.8188	-64.6111	22.8188	178.023
22.8391	-215.557	17.8391	-463.6	22.839	-377.84	22.8391	-57.8519	22.8391	184.055
22.8594	-239.841	17.8594	-467.8	22.8593	-358.779	22.8594	-54.9327	22.8594	169.087
22.8798	-224.924	17.8798	-466.6	22.8797	-352.719	22.8798	-57.7735	22.8798	176.119
22.9001	-203.008	17.9001	-471.4	22.9	-366.658	22.9001	-51.0143	22.9001	196.152
22.9204	-222.391	17.9204	-460.6	22.9203	-365.597	22.9204	-38.4951	22.9204	177.184
22.9407	-229.175	17.9407	-462.4	22.9406	-372.537	22.9407	-63.4159	22.9407	186.216
22.961	-228.958	17.961	-465.4	22.9609	-373.476	22.961	-61.4567	22.961	176.249
22.9813	-216.842	17.9813	-457	22.9812	-377.416	22.9813	-52.7775	22.9813	186.281
23.0017	-239.025	18.0017	-467.8	23.0016	-367.355	23.0017	-53.6983	23.0017	189.313
23.022	-226.209	18.022	-464.8	23.0219	-359.295	23.022	-51.7391	23.022	202.346
23.0423	-232.992	18.0423	-467.2	23.0422	-347.234	23.0423	-47.8599	23.0423	180.378
23.0626	-221.576	18.0626	-466.6	23.0625	-327.174	23.0626	-58.3807	23.0626	190.41
23.0829	-220.659	18.0829	-457.6	23.0828	-377.113	23.0829	-52.5814	23.0829	187.443
23.1032	-211.343	18.1032	-460.6	23.1031	-365.052	23.1032	-49.6623	23.1032	167.475
23.1236	-227.226	18.1236	-468.4	23.1234	-370.992	23.1236	-45.783	23.1236	180.507
23.1439	-228.41	18.1439	-467.2	23.1438	-361.931	23.1439	-43.8238	23.1439	193.54
23.1642	-209.993	18.1642	-476.2	23.1641	-361.871	23.1642	-43.7846	23.1642	190.572
23.1845	-215.377	18.1845	-469.6	23.1844	-346.81	23.1845	-40.8654	23.1845	188.604
23.2048	-231.26	18.2048	-463.6	23.2047	-361.75	23.2048	-47.5462	23.2048	175.637
23.2251	-240.144	18.2251	-466	23.225	-368.689	23.2251	-47.507	23.2251	173.669
23.2454	-204.927	18.2454	-464.2	23.2453	-341.628	23.2454	-36.9078	23.2454	189.701
23.2658	-199.811	18.2658	-470.8	23.2657	-342.568	23.2658	-55.1086	23.2658	192.733
23.2861	-205.194	18.2861	-467.2	23.286	-353.507	23.2861	-54.1094	23.2861	176.766
23.3064	-217.578	18.3064	-472	23.3063	-381.447	23.3064	-65.5902	23.3064	187.798
23.3267	-195.661	18.3267	-464.8	23.3266	-346.386	23.3267	-43.471	23.3267	205.83
23.347	-217.845	18.347	-469.6	23.3469	-359.326	23.347	-54.9518	23.347	196.863
23.3673	-237.228	18.3673	-470.8	23.3672	-359.265	23.3673	-51.0726	23.3673	181.895
23.3876	-204.112	18.3876	-460.6	23.3875	-361.204	23.3876	-59.6734	23.3876	181.927
23.4079	-229.795	18.4079	-473.2	23.4078	-374.144	23.4079	-53.8742	23.4079	185.96
23.4283	-226.779	18.4283	-468.4	23.4282	-329.083	23.4283	-40.395	23.4283	191.992
23.4486	-208.362	18.4486	-463	23.4485	-355.023	23.4486	-50.9158	23.4486	196.024
23.4689	-205.346	18.4689	-466	23.4688	-348.962	23.4689	-40.3165	23.4689	194.057
23.4892	-242.929	18.4892	-464.2	23.4891	-356.902	23.4892	-44.1173	23.4892	189.089
23.5095	-235.013	18.5095	-470.2	23.5094	-347.841	23.5095	-48.8781	23.5095	182.121
23.5298	-209.596	18.5298	-465.4	23.5297	-348.781	23.5298	-51.7189	23.5298	190.154
23.5502	-221.28	18.5502	-467.2	23.5501	-344.72	23.5502	-55.5197	23.5502	181.186
23.5705	-241.363	18.5705	-470.8	23.5704	-361.659	23.5705	-59.3205	23.5705	184.218
23.5908	-204.747	18.5908	-472	23.5907	-348.599	23.5908	-46.8013	23.5908	193.251
23.6111	-214.33	18.6111	-468.4	23.611	-390.538	23.6111	-42.9221	23.6111	177.283
23.6314	-197.314	18.6314	-466.6	23.6313	-361.478	23.6314	-46.7229	23.6314	206.315
23.6517	-187.997	18.6517	-470.2	23.6516	-365.417	23.6517	-40.9237	23.6517	182.347
23.672	-201.081	18.672	-469.6	23.6719	-370.357	23.672	-44.7245	23.672	190.38
23.6924	-217.664	18.6924	-466.6	23.6923	-351.296	23.6924	-49.4853	23.6924	190.412
23.7127	-177.548	18.7127	-469	23.7126	-370.235	23.7127	-34.0861	23.7127	186.444
23.733	-220.031	18.733	-473.8	23.7329	-376.175	23.733	-53.2469	23.733	189.477
23.7533	-199.515	18.7533	-464.2	23.7532	-375.114	23.7533	-45.5277	23.7533	187.509
23.7736	-197.198	18.7736	-470.8	23.7735	-348.054	23.7736	-46.4485	23.7736	203.541
23.7939	-194.182	18.7939	-467.2	23.7938	-324.993	23.7939	-57.9292	23.7939	196.574
23.8143	-170.165	18.8143	-463	23.8142	-343.933	23.8143	-36.77	23.8143	209.606
23.8346	-202.849	18.8346	-466.6	23.8345	-381.872	23.8346	-46.3308	23.8346	193.638
23.8549	-180.233	18.8549	-463	23.8548	-381.811	23.8549	-31.8916	23.8549	187.671
23.8752	-210.116	18.8752	-461.2	23.8751	-352.751	23.8752	-44.3324	23.8752	197.703
23.8955	-201.5	18.8955	-473.8	23.8954	-356.69	23.8955	-44.2932	23.8955	193.735
23.9158	-185.183	18.9158	-470.8	23.9157	-366.63	23.9158	-45.214	23.9158	204.768
23.9361	-226.967	18.9361	-467.8	23.936	-373.569	23.9361	-32.6948	23.9361	203.8
23.9565	-179.85	18.9565	-466	23.9564	-350.509	23.9565	-57.6156	23.9565	209.832
23.9768	-178.234	18.9768	-471.4	23.9767	-351.448	23.9768	-54.6964	23.9768	200.865
23.9971	-199.717	18.9971	-467.2	23.997	-343.387	23.9971	-62.3372	23.9971	205.897
24.0174	-157.501	19.0174	-466	24.0173	-366.327	24.0174	-45.018	24.0174	192.929
24.0377	-177.584	19.0377	-465.4	24.0376	-332.266	24.0377	-50.7388	24.0377	199.962
24.058	-208.868	19.058	-464.2	24.0579	-354.206	24.058	-41.0996	24.058	218.994
24.0784	-189.051	19.0784	-470.8	24.0783	-344.145	24.0784	-56.4203	24.0784	215.026
24.0987	-156.635	19.0987	-469.6	24.0986	-355.085	24.0987	-38.1412	24.0987	206.058
24.119	-173.918	19.119	-464.2	24.1189	-356.024	24.119	-37.1419	24.119	221.091
24.1393	-171.602	19.1393	-473.8	24.1392	-369.964	24.1393	-48.6227	24.1393	206.123
24.1596	-179.085	19.1596	-466.6	24.1595	-351.903	24.1596	-33.2235	24.1596	216.155
24.1799	-130.569	19.1799	-470.2	24.1798	-342.842	24.1799	-38.9443	24.1799	212.188
24.2002	-154.852	19.2002	-457	24.2001	-350.782	24.2002	-48.5051	24.2002	218.22
24.2205	-186.836	19.2205	-465.4	24.2204	-329.721	24.2205	-35.0259	24.2205	212.252
24.2409	-171.919	19.2409	-464.8	24.2408	-351.661	24.2409	-42.6667	24.2409	227.285
24.2612	-178.703	19.2612	-466.6	24.2611	-348.6	24.2612	-36.8675	24.2612	218.317
24.2815	-173.586	19.2815	-461.8	24.2814	-343.54	24.2815	-45.4683	24.2815	225.349
24.3018	-150.27	19.3018	-472.6	24.3017	-356.479	24.3018	-27.1891	24.3018	216.382
24.3221	-98.2531	19.3221	-461.2	24.322	-384.418	24.3221	-40.5899	24.3221	217.414
24.3424	-168.037	19.3424	-461.2	24.3423	-357.358	24.3424	-39.5907	24.3424	255.446
24.3628	-134.22	19.3628	-468.4	24.3627	-342.297	24.3628	-44.3515	24.3628	212.479
24.3831	-125.604	19.3831	-455.2	24.383	-352.237	24.3831	-34.7123	24.3831	231.511
24.4034	-126.087	19.4034	-465.4	24.4033	-366.176	24.4034	-43.313	24.4034	244.543
24.4237	-156.671	19.4237	-461.8	24.4236	-337.116	24.4237	-50.9539	24.4237	213.576
24.444	-133.354	19.444	-469.6	24.4439	-360.055	24.444	-48.0346	24.444	230.608
24.4643	-136.638	19.4643	-463.6	24.4642	-344.995	24.4643	-44.1554	24.4643	221.64
24.4846	-139.221	19.4846	-464.8	24.4845	-360.934	24.4846	-46.9962	24.4846	240.672
24.505	-138.305	19.505	-469.6	24.5049	-347.873	24.505	-39.277	24.505	235.705
24.5253	-141.588	19.5253	-456.4	24.5252	-367.813	24.5253	-36.3578	24.5253	238.737
24.5456	-137.172	19.5456	-467.8	24.5455	-353.752	24.5456	-33.4386	24.5456	235.769
24.5659	-144.655	19.5659	-467.8	24.5658	-352.692	24.5659	-25.7194	24.5659	240.802
24.5862	-150.739	19.5862	-469	24.5861	-344.631	24.5862	-39.1202	24.5862	229.834
24.6065	-109.222	19.6065	-461.2	24.6064	-349.571	24.6065	-22.761	24.6065	230.866
24.6269	-103.406	19.6269	-477.4	24.6268	-369.51	24.6269	-38.0818	24.6269	223.899
24.6472	-98.9894	19.6472	-467.2	24.6471	-339.449	24.6472	-26.5226	24.6472	241.931
24.6675	-108.573	19.6675	-475	24.6674	-358.389	24.6675	-38.9634	24.6675	231.963
24.6878	-111.856	19.6878	-464.8	24.6877	-359.328	24.6878	-36.0442	24.6878	230.996
24.7081	-108.14	19.7081	-468.4	24.708	-359.268	24.7081	-25.445	24.7081	234.028
24.7284	-110.723	19.7284	-466.6	24.7283	-354.207	24.7284	-42.6857	24.7284	227.06
24.7487	-128.707	19.7487	-461.8	24.7486	-345.147	24.7487	-37.8466	24.7487	251.093
24.7691	-63.3903	19.7691	-470.2	24.769	-346.086	24.7691	-29.1673	24.7691	254.125
24.7894	-78.5739	19.7894	-473.8	24.7893	-358.025	24.7894	-32.0081	24.7894	242.157
24.8097	-102.157	19.8097	-465.4	24.8096	-360.965	24.8097	-32.9289	24.8097	226.19
24.83	-107.541	19.83	-473.8	24.8299	-351.904	24.83	-38.6497	24.83	254.222
24.8503	-80.7245	19.8503	-470.2	24.8502	-361.844	24.8503	-27.0905	24.8503	244.254
24.8706	-122.508	19.8706	-468.4	24.8705	-355.783	24.8706	-22.2513	24.8706	248.286
24.8909	-83.0915	19.8909	-472.6	24.8909	-330.723	24.8909	-34.6921	24.8909	245.319
24.9113	-78.6749	19.9113	-468.4	24.9112	-351.662	24.9113	-23.1329	24.9113	239.351
24.9316	-89.6584	19.9316	-464.8	24.9315	-344.602	24.9316	-21.1737	24.9316	238.383
24.9519	-77.5419	19.9519	-470.2	24.9518	-352.541	24.9519	-33.6145	24.9519	237.416
24.9722	-108.125	19.9722	-469.6	24.9721	-344.48	24.9722	-23.9753	24.9722	229.448
24.9925	-110.009	19.9925	-464.2	24.9924	-366.42	24.9925	-25.8561	24.9925	243.48
25.0128	-65.6925	20.0128	-466.6	25.0127	-370.359	25.0128	-34.4569	25.0128	246.513
25.0331	-57.076	20.0331	-470.2	25.033	-345.299	25.0331	-30.5777	25.0331	226.545
25.0535	-30.2595	20.0535	-463	25.0534	-333.238	25.0535	-32.4585	25.0535	213.577
25.0738	-85.343	20.0738	-471.4	25.0737	-339.178	25.0738	-28.5793	25.0738	253.61
25.0941	-36.1266	20.0941	-454.6	25.094	-339.117	25.0941	-27.5801	25.0941	244.642
25.1144	-88.41	20.1144	-468.4	25.1143	-370.056	25.1144	-38.1008	25.1144	237.674
25.1347	-79.7936	20.1347	-467.2	25.1346	-369.996	25.1347	-45.7416	25.1347	237.707
25.155	-48.777	20.155	-464.2	25.1549	-370.935	25.155	-37.0624	25.155	238.739
25.1754	-72.3606	20.1754	-470.2	25.1752	-355.875	25.1754	-28.3832	25.1754	227.771
25.1957	-31.544	20.1957	-470.2	25.1956	-377.814	25.1957	-9.14402	25.1957	210.804
25.216	-53.7276	20.216	-462.4	25.2159	-359.754	25.216	-26.3848	25.216	223.836
25.2363	-68.9194	20.2363	-469	25.2362	-379.693	25.2363	-23.4656	25.2363	229.868
25.2566	-57.512	20.2566	-466	25.2565	-362.632	25.2566	-32.0664	25.2566	225.9
25.2769	-86.7044	20.2769	-466.6	25.2768	-350.572	25.2769	-34.9072	25.2769	217.933
25.2972	-72.497	20.2972	-463.6	25.2971	-360.511	25.2972	-29.108	25.2972	235.965
25.3176	-66.6895	20.3176	-463.6	25.3175	-370.451	25.3176	-29.0688	25.3176	244.997
25.3379	-74.882	20.3379	-466	25.3378	-357.39	25.3379	-29.9896	25.3379	231.03
25.3582	-66.2745	20.3582	-468.4	25.3581	-359.33	25.3582	-38.5904	25.3582	214.062
25.3785	-86.367	20.3785	-469	25.3784	-361.269	25.3785	-32.7912	25.3785	208.094
25.3988	-67.9595	20.3988	-470.2	25.3987	-369.208	25.3988	-13.552	25.3988	221.127
25.4191	-47.4521	20.4191	-467.8	25.419	-339.148	25.4191	-36.5528	25.4191	227.159
25.4395	-103.945	20.4395	-458.2	25.4394	-355.087	25.4395	-16.3535	25.4395	220.191
25.4598	-89.7371	20.4598	-471.4	25.4597	-368.027	25.4598	-23.0343	25.4598	213.224
25.4801	-73.4295	20.4801	-464.2	25.48	-348.966	25.4801	-29.7151	25.4801	219.256
25.5004	-66.9221	20.5004	-459.4	25.5003	-359.906	25.5004	-19.1159	25.5004	218.288
25.5207	-73.0146	20.5207	-464.8	25.5206	-338.845	25.5207	-10.4367	25.5207	203.321
25.541	-106.407	20.541	-465.4	25.5409	-345.785	25.541	-33.4375	25.541	206.353
25.5613	-109.7	20.5613	-465.4	25.5612	-365.724	25.5613	-20.9183	25.5613	226.385
25.5816	-129.092	20.5816	-461.8	25.5816	-338.663	25.5816	-43.9191	25.5816	215.418
25.602	-123.985	20.602	-471.4	25.6019	-342.603	25.602	-19.8799	25.602	218.45
25.6223	-122.377	20.6223	-462.4	25.6222	-386.542	25.6223	-35.2007	25.6223	214.482
25.6426	-118.67	20.6426	-462.4	25.6425	-358.482	25.6426	-24.6015	25.6426	218.514
25.6629	-111.462	20.6629	-473.2	25.6628	-348.421	25.6629	-23.6023	25.6629	196.547
25.6832	-137.155	20.6832	-458.8	25.6831	-359.361	25.6832	-35.0831	25.6832	214.579
25.7035	-138.347	20.7035	-464.8	25.7034	-380.3	25.7035	-37.9239	25.7035	203.611
25.7239	-118.54	20.7239	-475	25.7238	-346.239	25.7239	-27.3247	25.7239	217.644
25.7442	-110.632	20.7442	-459.4	25.7441	-355.179	25.7442	-23.4455	25.7442	207.676
25.7645	-102.725	20.7645	-464.2	25.7644	-350.118	25.7645	-36.8462	25.7645	200.708
25.7848	-140.317	20.7848	-464.2	25.7847	-352.058	25.7848	-23.367	25.7848	210.741
25.8051	-173.01	20.8051	-468.4	25.805	-370.997	25.8051	-41.5678	25.8051	212.773
25.8254	-148.302	20.8254	-467.2	25.8253	-362.937	25.8254	-24.2486	25.8254	211.805
25.8457	-141.795	20.8457	-470.2	25.8456	-365.876	25.8457	-26.1294	25.8457	220.838
25.8661	-138.087	20.8661	-463.6	25.866	-341.815	25.8661	-28.9702	25.8661	202.87
25.8864	-187.58	20.8864	-471.4	25.8863	-351.755	25.8864	-14.531	25.8864	209.902
25.9067	-152.372	20.9067	-468.4	25.9066	-352.694	25.9067	-37.5318	25.9067	201.935
25.927	-157.765	20.927	-465.4	25.9269	-355.634	25.927	-26.9326	25.927	214.967
25.9473	-125.357	20.9473	-464.2	25.9472	-371.573	25.9473	-27.8534	25.9473	222.999
25.9676	-158.05	20.9676	-460	25.9675	-350.513	25.9676	0.02582	25.9676	204.032
25.988	-159.942	20.988	-467.8	25.9879	-362.452	25.988	-24.895	25.988	192.064
26.0083	-184.235	21.0083	-466.6	26.0082	-362.392	26.0083	-11.4158	26.0083	214.096
26.0286	-167.927	21.0286	-461.2	26.0285	-365.331	26.0286	-32.4966	26.0286	196.129
26.0489	-167.72	21.0489	-469	26.0488	-334.27	26.0489	-27.6574	26.0489	215.161
26.0692	-165.412	21.0692	-467.2	26.0691	-346.21	26.0692	-33.3782	26.0692	211.193
26.0895	-163.105	21.0895	-471.4	26.0894	-380.149	26.0895	-30.459	26.0895	208.225
26.1098	-161.497	21.1098	-469	26.1097	-349.089	26.1098	-27.5398	26.1098	210.258
26.1302	-171.79	21.1302	-466	26.1301	-360.028	26.1302	-38.0605	26.1302	219.29
26.1505	-187.682	21.1505	-466	26.1504	-343.968	26.1505	-31.3013	26.1505	206.322
26.1708	-179.075	21.1708	-470.8	26.1707	-342.907	26.1708	-41.8221	26.1708	221.355
26.1911	-152.967	21.1911	-458.8	26.191	-366.846	26.1911	-37.9429	26.1911	207.387
26.2114	-172.36	21.2114	-461.8	26.2113	-348.786	26.2114	-15.8237	26.2114	200.419
26.2317	-205.052	21.2317	-460	26.2316	-349.725	26.2317	-12.9045	26.2317	209.452
26.2521	-186.645	21.2521	-465.4	26.2519	-366.665	26.2521	-32.0653	26.2521	207.484
26.2724	-179.437	21.2724	-461.2	26.2723	-366.604	26.2724	-29.1461	26.2724	184.516
26.2927	-186.23	21.2927	-461.2	26.2926	-336.544	26.2927	-31.0269	26.2927	200.549
26.313	-202.122	21.313	-463.6	26.3129	-374.483	26.313	-25.2277	26.313	223.581
26.3333	-169.015	21.3333	-467.8	26.3332	-379.422	26.3333	-36.7085	26.3333	220.613
26.3536	-172.307	21.3536	-467.8	26.3535	-357.362	26.3536	-13.6293	26.3536	202.646
26.3739	-186.8	21.3739	-468.4	26.3738	-370.301	26.3739	-10.7101	26.3739	199.678
26.3942	-192.893	21.3942	-464.8	26.3941	-359.241	26.3942	-16.4309	26.3942	198.71
26.4146	-182.185	21.4146	-455.8	26.4145	-331.18	26.4146	-20.2316	26.4146	201.743
26.4349	-191.778	21.4349	-467.8	26.4348	-340.12	26.4349	-18.2724	26.4349	194.775
26.4552	-190.17	21.4552	-461.8	26.4551	-354.059	26.4552	-14.3932	26.4552	208.807
26.4755	-194.863	21.4755	-475.6	26.4754	-352.999	26.4755	-12.434	26.4755	214.839
26.4958	-170.155	21.4958	-467.8	26.4957	-357.938	26.4958	-28.7148	26.4958	209.872
26.5161	-203.548	21.5161	-473.2	26.516	-374.877	26.5161	-20.9956	26.5161	212.904
26.5364	-182.34	21.5364	-470.8	26.5364	-341.817	26.5364	-32.4764	26.5364	205.936
26.5568	-219.233	21.5568	-465.4	26.5567	-360.756	26.5568	-12.2772	26.5568	191.969
26.5771	-188.925	21.5771	-454.6	26.577	-340.696	26.5771	-16.078	26.5771	188.001
26.5974	-180.318	21.5974	-467.2	26.5973	-344.635	26.5974	-15.0788	26.5974	199.033
26.6177	-203.21	21.6177	-457.6	26.6176	-342.575	26.6177	-26.5596	26.6177	184.066
26.638	-218.403	21.638	-466.6	26.6379	-354.514	26.638	-23.6404	26.638	189.098
26.6583	-211.195	21.6583	-461.8	26.6582	-342.453	26.6583	-8.24119	26.6583	201.13
26.6787	-197.688	21.6787	-467.2	26.6786	-348.393	26.6787	-33.162	26.6787	183.163
26.699	-203.78	21.699	-468.4	26.6989	-367.332	26.699	-28.3228	26.699	189.195
26.7193	-207.073	21.7193	-461.8	26.7192	-366.272	26.7193	-13.8836	26.7193	192.227
26.7396	-213.865	21.7396	-457.6	26.7395	-370.211	26.7396	-32.0844	26.7396	206.26
26.7599	-209.458	21.7599	-458.8	26.7598	-350.151	26.7599	-16.6852	26.7599	219.292
26.7802	-194.55	21.7802	-460.6	26.7801	-331.09	26.7802	-30.086	26.7802	190.324
26.8006	-192.243	21.8006	-470.2	26.8005	-358.029	26.8006	-11.8067	26.8006	197.357
26.8209	-194.135	21.8209	-464.8	26.8208	-369.969	26.8209	-19.4475	26.8209	188.389
26.8412	-183.428	21.8412	-464.8	26.8411	-362.908	26.8412	-17.4883	26.8412	206.421
26.8615	-161.52	21.8615	-464.2	26.8614	-330.848	26.8615	-17.4491	26.8615	192.453
26.8818	-165.513	21.8818	-460.6	26.8817	-354.787	26.8818	-14.5299	26.8818	199.486
26.9021	-220.605	21.9021	-458.8	26.902	-346.727	26.9021	-16.4107	26.9021	195.518
26.9224	-189.598	21.9224	-460	26.9223	-357.666	26.9224	-5.8115	26.9224	198.55
26.9428	-197.09	21.9428	-466	26.9427	-349.606	26.9428	-23.0523	26.9428	201.583
26.9631	-216.483	21.9631	-462.4	26.963	-336.545	26.9631	-18.2131	26.9631	198.615
26.9834	-221.875	21.9834	-455.8	26.9833	-329.484	26.9834	-5.69389	26.9834	188.647
27.0037	-204.168	22.0037	-460.6	27.0036	-357.424	27.0037	-14.2947	27.0037	195.68
27.024	-193.46	22.024	-466	27.0239	-336.363	27.024	-2.73548	27.024	207.712
27.0443	-193.953	22.0443	-452.8	27.0442	-336.303	27.0443	-18.0563	27.0443	187.744
27.0646	-209.145	22.0646	-462.4	27.0645	-339.242	27.0646	-7.45707	27.0646	201.777
27.085	-210.338	22.085	-462.4	27.0849	-323.182	27.085	-2.61785	27.085	197.809
27.1053	-201.73	22.1053	-467.8	27.1052	-335.121	27.1053	-17.9386	27.1053	199.841
27.1256	-179.823	22.1256	-470.8	27.1255	-347.06	27.1256	-6.37944	27.1256	205.874
27.1459	-202.715	22.1459	-457	27.1458	-340	27.1459	-1.54024	27.1459	202.906
27.1662	-210.208	22.1662	-460	27.1661	-329.939	27.1662	-19.741	27.1662	198.938
27.1865	-205.1	22.1865	-466.6	27.1864	-345.879	27.1865	-9.14183	27.1865	205.971
27.2068	-209.093	22.2068	-466.6	27.2067	-313.818	27.2068	-12.9426	27.2068	201.003
27.2272	-229.185	22.2272	-464.8	27.2271	-334.758	27.2272	-5.22342	27.2272	206.035
27.2475	-196.078	22.2475	-468.4	27.2474	-333.697	27.2475	-9.9842	27.2475	196.067
27.2678	-236.47	22.2678	-462.4	27.2677	-341.636	27.2678	-8.98501	27.2678	207.1
27.2881	-201.963	22.2881	-463.6	27.288	-332.576	27.2881	-10.8658	27.2881	204.132
27.3084	-204.555	22.3084	-467.2	27.3083	-333.515	27.3084	-26.1866	27.3084	208.164
27.3287	-206.448	22.3287	-459.4	27.3286	-357.455	27.3287	12.2526	27.3287	204.197
27.349	-192.94	22.349	-474.4	27.3489	-348.394	27.349	-1.14818	27.349	191.229
27.3694	-208.133	22.3694	-460	27.3693	-329.334	27.3694	-6.86896	27.3694	197.261
27.3897	-219.826	22.3897	-453.4	27.3896	-311.273	27.3897	-13.5498	27.3897	204.294
27.41	-203.518	22.41	-460	27.4099	-326.213	27.41	-5.83055	27.41	222.326
27.4303	-211.711	22.4303	-465.4	27.4302	-331.152	27.4303	7.64864	27.4303	201.358
27.4506	-209.403	22.4506	-452.8	27.4505	-318.091	27.4506	-7.67214	27.4506	186.391
27.4709	-203.596	22.4709	-462.4	27.4708	-343.031	27.4709	-16.2729	27.4709	207.423
27.4913	-206.888	22.4913	-464.8	27.4912	-303.97	27.4913	-0.87373	27.4913	207.455
27.5116	-198.981	22.5116	-464.2	27.5115	-331.91	27.5116	-7.55453	27.5116	193.488
27.5319	-234.473	22.5319	-456.4	27.5318	-337.849	27.5319	4.96469	27.5319	199.52
27.5522	-216.766	22.5522	-462.4	27.5521	-331.789	27.5522	-1.71612	27.5522	204.552
27.5725	-232.658	22.5725	-463.6	27.5724	-331.728	27.5725	-1.6769	27.5725	194.585
27.5928	-203.751	22.5928	-463	27.5927	-333.667	27.5928	2.20229	27.5928	221.617
27.6132	-229.443	22.6132	-461.8	27.6131	-294.607	27.6132	-6.39849	27.6132	198.649
27.6335	-193.536	22.6335	-460.6	27.6334	-286.546	27.6335	-15.9593	27.6335	188.681
27.6538	-183.528	22.6538	-456.4	27.6537	-317.486	27.6538	-10.1601	27.6538	211.714
27.6741	-186.121	22.6741	-457	27.674	-315.425	27.6741	1.39912	27.6741	209.746
27.6944	-212.513	22.6944	-464.2	27.6943	-339.365	27.6944	-13.9217	27.6944	196.778
27.7147	-203.906	22.7147	-459.4	27.7146	-330.304	27.7147	8.19753	27.7147	205.811
27.735	-193.898	22.735	-463	27.7349	-311.243	27.735	-1.36325	27.735	189.843
27.7553	-232.891	22.7553	-450.4	27.7553	-305.183	27.7553	1.55594	27.7553	194.875
27.7757	-197.683	22.7757	-465.4	27.7756	-328.122	27.7757	6.39516	27.7757	198.908
27.796	-202.376	22.796	-451.6	27.7959	-314.062	27.796	-17.5656	27.796	189.94
27.8163	-189.568	22.8163	-455.2	27.8162	-308.001	27.8163	-14.6464	27.8163	202.972
27.8366	-238.361	22.8366	-455.8	27.8365	-303.941	27.8366	-4.04723	27.8366	198.005
27.8569	-217.853	22.8569	-448.6	27.8568	-301.88	27.8569	-11.688	27.8569	188.037
27.8772	-190.346	22.8772	-459.4	27.8771	-273.82	27.8772	27.7112	27.8772	203.069
27.8976	-230.038	22.8976	-446.8	27.8974	-303.759	27.8976	4.7104	27.8976	212.102
27.9179	-216.531	22.9179	-467.8	27.9178	-282.698	27.9179	-5.81041	27.9179	210.134
27.9382	-207.223	22.9382	-452.2	27.9381	-299.638	27.9382	-13.4512	27.9382	208.166
27.9585	-220.316	22.9585	-457	27.9584	-301.577	27.9585	0.02801	27.9585	202.199
27.9788	-199.808	22.9788	-458.8	27.9787	-289.517	27.9788	-7.6128	27.9788	200.231
27.9991	-222.701	22.9991	-460	27.999	-281.456	27.9991	23.1464	27.9991	198.263
28.0194	-211.293	23.0194	-455.8	28.0193	-257.396	28.0194	-8.49439	28.0194	197.296
28.0398	-227.886	23.0398	-460	28.0397	-270.335	28.0398	-1.73517	28.0398	204.328
28.0601	-221.378	23.0601	-456.4	28.06	-288.274	28.0601	-7.45595	28.0601	202.36
28.0804	-207.171	23.0804	-464.8	28.0803	-298.214	28.0804	-8.37676	28.0804	191.392
28.1007	-220.263	23.1007	-460	28.1006	-289.153	28.1007	7.02246	28.1007	210.425
28.121	-190.656	23.121	-457.6	28.1209	-296.093	28.121	15.7017	28.121	191.457
28.1413	-227.548	23.1413	-452.8	28.1412	-264.032	28.1413	2.30085	28.1413	213.489
28.1617	-211.941	23.1617	-457.6	28.1615	-273.972	28.1617	-9.17993	28.1617	203.522
28.182	-228.533	23.182	-463	28.1819	-286.911	28.182	15.8193	28.182	201.554
28.2023	-206.626	23.2023	-459.4	28.2022	-269.85	28.2023	10.0985	28.2023	196.586
28.2226	-193.118	23.2226	-459.4	28.2225	-263.79	28.2226	5.33768	28.2226	198.619
28.2429	-195.011	23.2429	-464.8	28.2428	-284.729	28.2429	11.1369	28.2429	207.651
28.2632	-213.003	23.2632	-453.4	28.2631	-251.669	28.2632	-1.30391	28.2632	194.683
28.2835	-234.496	23.2835	-456.4	28.2834	-277.608	28.2835	10.2553	28.2835	212.716
28.3039	-202.788	23.3039	-454	28.3038	-230.548	28.3039	8.37452	28.3039	190.748
28.3242	-226.381	23.3242	-459.4	28.3241	-249.487	28.3242	8.41372	28.3242	187.78
28.3445	-207.274	23.3445	-461.2	28.3444	-251.427	28.3445	5.57291	28.3445	201.813
28.3648	-221.766	23.3648	-452.8	28.3647	-275.366	28.3648	12.3321	28.3648	197.845
28.3851	-208.259	23.3851	-466.6	28.385	-242.305	28.3851	-9.70867	28.3851	194.877
28.4054	-190.551	23.4054	-455.8	28.4053	-258.245	28.4054	15.2905	28.4054	214.91
28.4257	-210.644	23.4257	-463.6	28.4256	-229.184	28.4257	11.4897	28.4257	194.942
28.4461	-202.736	23.4461	-458.8	28.446	-258.124	28.4461	-8.63105	28.4461	205.974
28.4664	-202.529	23.4664	-457	28.4663	-254.063	28.4664	16.3681	28.4664	191.006
28.4867	-195.321	23.4867	-455.2	28.4866	-274.003	28.4867	4.88737	28.4867	204.039
28.507	-197.214	23.507	-461.8	28.5069	-260.942	28.507	14.5266	28.507	207.071
28.5273	-217.306	23.5273	-458.2	28.5272	-284.881	28.5273	4.00578	28.5273	195.103
28.5476	-198.199	23.5476	-461.2	28.5475	-281.821	28.5476	10.765	28.5476	208.136
28.5679	-203.591	23.5679	-453.4	28.5678	-290.76	28.5679	5.04419	28.5679	200.168
28.5883	-225.784	23.5883	-456.4	28.5882	-257.7	28.5883	5.08339	28.5883	201.2
28.6086	-224.876	23.6086	-451	28.6085	-282.639	28.6086	1.2826	28.6086	191.233
28.6289	-192.469	23.6289	-454.6	28.6288	-254.579	28.6289	6.1218	28.6289	208.265
28.6492	-203.461	23.6492	-470.8	28.6491	-246.518	28.6492	-2.47898	28.6492	196.297
28.6695	-213.054	23.6695	-460	28.6694	-252.457	28.6695	7.16021	28.6695	212.33
28.6898	-191.846	23.6898	-457	28.6897	-225.397	28.6898	19.6794	28.6898	191.362
28.7101	-209.839	23.7101	-451	28.71	-297.336	28.7101	12.9986	28.7101	191.394
28.7305	-218.731	23.7305	-461.8	28.7304	-277.276	28.7305	-7.12216	28.7305	197.427
28.7508	-192.624	23.7508	-456.4	28.7507	-252.215	28.7508	16.917	28.7508	198.459
28.7711	-198.716	23.7711	-458.8	28.771	-238.155	28.7711	-0.32375	28.7711	207.491
28.7914	-222.309	23.7914	-461.8	28.7913	-267.094	28.7914	-13.7246	28.7914	198.524
28.8117	-217.901	23.8117	-449.8	28.8116	-290.034	28.8117	9.35467	28.8117	206.556
28.832	-240.094	23.832	-455.8	28.8319	-233.973	28.832	-1.16614	28.832	187.588
28.8524	-230.086	23.8524	-458.8	28.8523	-271.912	28.8524	16.1531	28.8524	203.62
28.8727	-166.879	23.8727	-454.6	28.8726	-279.852	28.8727	-6.84772	28.8727	188.653
28.893	-214.971	23.893	-455.2	28.8929	-264.791	28.893	22.9515	28.893	203.685
28.9133	-206.302	23.9133	-458.8	28.9132	-290.731	28.9133	8.59069	28.9133	206.717
28.9336	-198.298	23.9336	-457	28.9335	-275.67	28.9336	19.1899	28.9336	195.75
28.9539	-219.694	23.9539	-461.2	28.9538	-292.61	28.9539	22.1091	28.9539	201.782
28.9743	-197.69	23.9743	-457	28.9742	-329.549	28.9743	10.6283	28.9743	203.814
28.9946	-217.686	23.9946	-453.4	28.9945	-288.488	28.9946	-2.77249	28.9946	199.847
29.0149	-220.882	24.0149	-460.6	29.0148	-308.428	29.0149	24.1467	29.0149	199.879
29.0352	-219.178	24.0352	-451	29.0351	-306.367	29.0352	6.90592	29.0352	205.911
29.0555	-203.474	24.0555	-459.4	29.0554	-271.307	29.0555	18.4651	29.0555	195.944
29.0758	-201.07	24.0758	-463	29.0757	-316.246	29.0758	7.94434	29.0758	200.976
29.0961	-230.166	24.0961	-456.4	29.096	-312.186	29.0961	25.2635	29.0961	182.008
29.1165	-213.762	24.1165	-457	29.1164	-305.125	29.1165	5.14275	29.1165	215.041
29.1368	-211.358	24.1368	-457	29.1367	-304.064	29.1368	3.26197	29.1368	197.073
29.1571	-205.455	24.1571	-464.2	29.157	-310.004	29.1571	4.26116	29.1571	194.105
29.1774	-207.251	24.1774	-453.4	29.1773	-304.943	29.1774	-17.7796	29.1774	183.138
29.1977	-211.847	24.1977	-454	29.1976	-322.883	29.1977	14.8996	29.1977	209.17
29.218	-191.943	24.218	-451	29.2179	-314.822	29.218	-0.42121	29.218	190.202
29.2383	-220.339	24.2383	-458.2	29.2382	-338.762	29.2383	12.098	29.2383	210.234
29.2587	-221.435	24.2587	-449.2	29.2586	-309.701	29.2587	11.1772	29.2587	196.267
29.279	-205.731	24.279	-457	29.2789	-310.64	29.279	6.4164	29.279	190.299
29.2993	-233.427	24.2993	-457	29.2992	-329.58	29.2993	-4.10438	29.2993	205.331
29.3196	-204.423	24.3196	-459.4	29.3195	-321.519	29.3196	9.37481	29.3196	194.364
29.3399	-232.119	24.3399	-449.8	29.3398	-315.459	29.3399	3.65403	29.3399	204.396
29.3602	-231.815	24.3602	-463	29.3601	-322.398	29.3602	12.3332	29.3602	198.428
29.3805	-222.411	24.3805	-462.4	29.3804	-268.338	29.3805	-10.6676	29.3805	207.461
29.4009	-231.207	24.4009	-453.4	29.4008	-332.277	29.4009	-5.82836	29.4009	193.493
29.4212	-238.603	24.4212	-460	29.4211	-290.217	29.4212	8.61085	29.4212	199.525
29.4415	-208.899	24.4415	-456.4	29.4414	-338.156	29.4415	-5.74995	29.4415	190.558
29.4618	-217.695	24.4618	-462.4	29.4617	-322.095	29.4618	16.3693	29.4618	203.59
29.4821	-220.192	24.4821	-463	29.482	-321.035	29.4821	-1.83154	29.4821	193.622
29.5024	-202.388	24.5024	-460	29.5023	-324.974	29.5024	-6.59234	29.5024	202.655
29.5227	-219.584	24.5227	-451	29.5226	-325.914	29.5227	4.96687	29.5227	187.687
29.5431	-228.38	24.5431	-467.8	29.543	-348.853	29.5431	-1.71391	29.5431	185.719
29.5634	-216.176	24.5634	-455.2	29.5633	-327.793	29.5634	9.84529	29.5634	195.752
29.5837	-210.972	24.5837	-455.2	29.5836	-312.732	29.5837	7.9645	29.5837	215.784
29.604	-219.068	24.604	-451.6	29.6039	-335.671	29.604	-4.4763	29.604	201.816
29.6243	-224.364	24.6243	-452.2	29.6242	-320.611	29.6243	5.16291	29.6243	204.849
29.6446	-244.36	24.6446	-463	29.6445	-342.55	29.6446	8.08211	29.6446	195.881
29.665	-211.856	24.665	-457	29.6649	-370.49	29.665	-13.9587	29.665	186.913
29.6853	-205.952	24.6853	-451	29.6852	-334.429	29.6853	-1.43948	29.6853	181.945
29.7056	-235.048	24.7056	-453.4	29.7055	-345.369	29.7056	-13.8803	29.7056	198.978
29.7259	-201.144	24.7259	-459.4	29.7258	-359.308	29.7259	-9.04106	29.7259	200.01
29.7462	-202.94	24.7462	-463	29.7461	-334.248	29.7462	-8.04185	29.7462	181.042
29.7665	-196.336	24.7665	-454.6	29.7664	-351.187	29.7665	3.51735	29.7665	187.075
29.7869	-232.432	24.7869	-451	29.7867	-352.126	29.7869	9.31656	29.7869	187.107
29.8072	-223.729	24.8072	-452.8	29.8071	-317.066	29.8072	-4.08424	29.8072	218.139
29.8275	-210.825	24.8275	-455.8	29.8274	-343.005	29.8275	-5.00504	29.8275	205.172
29.8478	-222.421	24.8478	-451	29.8477	-335.945	29.8478	-17.4458	29.8478	204.204
29.8681	-194.117	24.8681	-458.2	29.868	-338.884	29.8681	7.55337	29.8681	190.236
29.8884	-222.513	24.8884	-460	29.8883	-296.824	29.8884	12.3926	29.8884	195.269
29.9087	-218.009	24.9087	-460.6	29.9086	-341.763	29.9087	24.9118	29.9087	198.301
29.9291	-197.405	24.9291	-458.2	29.929	-347.702	29.9291	-7.689	29.9291	192.333
29.9494	-209.701	24.9494	-440.8	29.9493	-328.642	29.9494	2.91019	29.9494	210.366
29.9697	-226.197	24.9697	-451	29.9696	-331.581	29.9697	22.1494	29.9697	186.398
29.99	-211.893	24.99	-455.8	29.9899	-328.521	29.99	-12.3714	29.99	211.43
30.0103	-205.289	25.0103	-450.4	30.0102	-332.46	30.0103	-7.53218	30.0103	185.463
30.0306	-228.785	25.0306	-460.6	30.0305	-340.4	30.0306	-0.77298	30.0306	198.495
30.0509	-221.481	25.0509	-458.2	30.0508	-342.339	30.0509	-2.65376	30.0509	192.527
30.0712	-228.878	25.0712	-455.8	30.0711	-346.278	30.0712	-16.0546	30.0712	194.559
30.0916	-228.573	25.0916	-462.4	30.0915	-362.218	30.0916	2.22465	30.0916	197.592
30.1119	-212.87	25.1119	-451.6	30.1118	-322.157	30.1119	-9.25616	30.1119	187.624
30.1322	-233.566	25.1322	-463.6	30.1321	-346.097	30.1322	-14.9769	30.1322	213.656
30.1525	-207.362	25.1525	-463	30.1524	-363.036	30.1525	-6.29774	30.1525	199.689
30.1728	-228.758	25.1728	-461.8	30.1727	-349.976	30.1728	-26.4185	30.1728	176.721
30.1931	-192.054	25.1931	-452.8	30.193	-347.915	30.1931	-25.4193	30.1931	202.753
30.2135	-210.65	25.2135	-460.6	30.2134	-345.854	30.2135	6.29988	30.2135	191.786
30.2338	-231.346	25.2338	-456.4	30.2337	-337.794	30.2338	-16.7009	30.2338	198.818
30.2541	-217.742	25.2541	-452.8	30.254	-334.733	30.2541	-4.1817	30.2541	183.85
30.2744	-207.638	25.2744	-453.4	30.2743	-334.673	30.2744	-14.7025	30.2744	183.883
30.2947	-208.734	25.2947	-456.4	30.2946	-361.612	30.2947	-19.4633	30.2947	193.915
30.315	-242.73	25.315	-449.8	30.3149	-340.552	30.315	-19.4241	30.315	197.947
30.3353	-214.426	25.3353	-453.4	30.3352	-346.491	30.3353	-21.3049	30.3353	207.98
30.3557	-227.422	25.3557	-457	30.3556	-356.431	30.3557	-2.06568	30.3557	195.012
30.376	-215.918	25.376	-458.2	30.3759	-371.37	30.376	-15.4665	30.376	195.044
30.3963	-212.115	25.3963	-455.8	30.3962	-347.309	30.3963	-13.5073	30.3963	182.077
30.4166	-225.111	25.4166	-462.4	30.4165	-345.249	30.4166	-26.908	30.4166	190.109
30.4369	-233.207	25.4369	-458.2	30.4368	-349.188	30.4369	-11.5089	30.4369	199.141
30.4572	-205.603	25.4572	-458.2	30.4571	-345.128	30.4572	-22.0296	30.4572	188.173
30.4776	-219.299	25.4776	-450.4	30.4775	-335.067	30.4776	-11.4304	30.4776	183.206
30.4979	-207.795	25.4979	-457.6	30.4978	-368.007	30.4979	-10.4312	30.4979	183.238
30.5182	-229.891	25.5182	-448	30.5181	-339.946	30.5182	-15.192	30.5182	198.27
30.5385	-204.387	25.5385	-458.8	30.5384	-343.885	30.5385	-30.5128	30.5385	190.303
30.5588	-224.383	25.5588	-451	30.5587	-363.825	30.5588	-37.1936	30.5588	188.335
30.5791	-200.979	25.5791	-456.4	30.579	-355.764	30.5791	-10.2744	30.5791	197.367
30.5994	-227.275	25.5994	-460.6	30.5993	-355.704	30.5994	-38.0752	30.5994	196.4
30.6198	-219.971	25.6198	-452.2	30.6197	-358.643	30.6198	-23.636	30.6198	196.432
30.6401	-210.567	25.6401	-460	30.64	-346.583	30.6401	-12.0768	30.6401	204.464
30.6604	-231.263	25.6604	-461.2	30.6603	-355.522	30.6604	-24.5176	30.6604	198.497
30.6807	-210.659	25.6807	-449.2	30.6806	-345.461	30.6807	-35.9984	30.6807	196.529
30.701	-239.755	25.701	-455.8	30.7009	-352.401	30.701	-32.1192	30.701	190.561
30.7213	-212.152	25.7213	-445	30.7212	-365.34	30.7213	-26.32	30.7213	189.594
30.7416	-222.348	25.7416	-455.8	30.7416	-369.28	30.7416	-22.4408	30.7416	183.626
30.762	-243.744	25.762	-459.4	30.7619	-368.219	30.762	-11.8416	30.762	203.658
30.7823	-227.34	25.7823	-449.2	30.7822	-369.159	30.7823	-8.92234	30.7823	192.691
30.8026	-224.936	25.8026	-457	30.8025	-371.098	30.8026	-16.5631	30.8026	174.723
30.8229	-234.432	25.8229	-448	30.8228	-348.038	30.8229	-11.7239	30.8229	196.755
30.8432	-219.428	25.8432	-455.2	30.8431	-364.977	30.8432	-12.6447	30.8432	196.787
30.8635	-226.824	25.8635	-455.8	30.8634	-359.916	30.8635	-11.6455	30.8635	194.82
30.8838	-230.02	25.8838	-461.2	30.8837	-369.856	30.8838	-8.72632	30.8838	196.852
30.9042	-229.716	25.9042	-461.8	30.9041	-365.795	30.9042	-19.2471	30.9042	192.884
30.9245	-218.212	25.9245	-449.2	30.9244	-356.735	30.9245	-23.0479	30.9245	196.917
30.9448	-233.308	25.9448	-454.6	30.9447	-366.674	30.9448	-22.0487	30.9448	203.949
30.9651	-240.704	25.9651	-449.2	30.965	-341.614	30.9651	-20.0895	30.9651	191.981
30.9854	-242.5	25.9854	-451	30.9853	-349.553	30.9854	-16.2103	30.9854	191.014
31.0057	-216.996	26.0057	-455.8	31.0056	-333.492	31.0057	2.06892	31.0057	207.046
31.0261	-213.192	26.0261	-459.4	31.026	-378.432	31.0261	-23.8119	31.0261	197.078
31.0464	-242.289	26.0464	-457.6	31.0463	-377.371	31.0464	-31.4527	31.0464	190.111
31.0667	-230.085	26.0667	-467.2	31.0666	-356.311	31.0667	-12.2134	31.0667	195.143
31.087	-218.581	26.087	-451	31.0869	-360.25	31.087	-30.4143	31.087	208.175
31.1073	-233.677	26.1073	-451	31.1072	-348.19	31.1073	-43.815	31.1073	193.208
31.1276	-217.973	26.1276	-466.6	31.1275	-350.129	31.1276	-27.4559	31.1276	190.24
31.1479	-230.269	26.1479	-452.2	31.1478	-359.068	31.1479	-28.3767	31.1479	196.272
31.1683	-214.565	26.1683	-454.6	31.1682	-334.008	31.1683	-11.0574	31.1683	186.305
31.1886	-207.261	26.1886	-458.8	31.1885	-352.947	31.1886	-7.17822	31.1886	202.337
31.2089	-230.757	26.2089	-467.8	31.2088	-355.887	31.2089	-34.019	31.2089	206.369
31.2292	-239.553	26.2292	-458.8	31.2291	-334.826	31.2292	-44.5398	31.2292	200.402
31.2495	-213.349	26.2495	-451.6	31.2494	-351.766	31.2495	-38.7406	31.2495	191.434
31.2698	-236.845	26.2698	-455.2	31.2697	-347.705	31.2698	-31.0214	31.2698	193.466
31.2902	-223.941	26.2902	-455.2	31.2901	-350.645	31.2902	-23.3022	31.2902	184.498
31.3105	-205.437	26.3105	-446.8	31.3104	-352.584	31.3105	-31.903	31.3105	194.531
31.3308	-238.033	26.3308	-451.6	31.3307	-360.523	31.3308	-35.7038	31.3308	195.563
31.3511	-204.83	26.3511	-453.4	31.351	-335.463	31.3511	-20.3046	31.3511	184.595
31.3714	-230.426	26.3714	-448.6	31.3713	-355.402	31.3714	-18.3454	31.3714	184.628
31.3917	-216.822	26.3917	-461.8	31.3916	-361.342	31.3917	-40.3862	31.3917	187.66
31.412	-229.818	26.412	-461.8	31.4119	-362.281	31.412	-27.867	31.412	171.692
31.4324	-208.514	26.4324	-453.4	31.4322	-366.221	31.4324	-24.9477	31.4324	200.725
31.4527	-209.61	26.4527	-450.4	31.4526	-363.16	31.4527	-38.3486	31.4527	170.757
31.473	-207.906	26.473	-457.6	31.4729	-358.099	31.473	-36.3894	31.473	187.789
31.4933	-237.002	26.4933	-463.6	31.4932	-357.039	31.4933	-20.9901	31.4933	200.822
31.5136	-229.698	26.5136	-456.4	31.5135	-333.978	31.5136	-34.3909	31.5136	195.854
31.5339	-216.794	26.5339	-446.8	31.5338	-357.918	31.5339	-21.8717	31.5339	187.886
31.5542	-201.79	26.5542	-461.8	31.5541	-361.857	31.5542	-22.7925	31.5542	199.919
31.5746	-222.486	26.5746	-455.2	31.5745	-365.797	31.5746	-28.5133	31.5746	200.951
31.5949	-236.182	26.5949	-458.2	31.5948	-337.736	31.5949	-33.2741	31.5949	196.983
31.6152	-205.078	26.6152	-453.4	31.6151	-349.675	31.6152	-40.9149	31.6152	185.016
31.6355	-229.274	26.6355	-454.6	31.6354	-366.615	31.6355	-19.7557	31.6355	199.048
31.6558	-210.07	26.6558	-453.4	31.6557	-372.554	31.6558	-33.1565	31.6558	194.08
31.6761	-211.167	26.6761	-462.4	31.676	-370.494	31.6761	-13.9173	31.6761	193.112
31.6964	-224.863	26.6964	-461.8	31.6963	-383.433	31.6964	-15.7981	31.6964	200.145
31.7168	-226.659	26.7168	-457	31.7167	-349.373	31.7168	-28.2389	31.7168	191.177
31.7371	-206.755	26.7371	-458.8	31.737	-383.312	31.7371	-26.2797	31.7371	186.209
31.7574	-223.251	26.7574	-452.8	31.7573	-374.252	31.7574	-24.3205	31.7574	191.242
31.7777	-241.147	26.7777	-449.8	31.7776	-352.191	31.7777	-27.1612	31.7777	190.274
31.798	-229.643	26.798	-451	31.7979	-341.13	31.798	-26.1621	31.798	172.306
31.8183	-229.339	26.8183	-456.4	31.8182	-353.07	31.8183	-31.8828	31.8183	216.339
31.8387	-245.135	26.8387	-452.2	31.8386	-379.009	31.8387	-28.9636	31.8387	194.371
31.859	-225.931	26.859	-458.2	31.8589	-359.949	31.859	-17.4044	31.859	192.403
31.8793	-206.785	26.8793	-455.2	31.8792	-354.888	31.8793	-23.1252	31.8793	193.436
31.8996	-217.778	26.8996	-467.8	31.8995	-373.828	31.8996	-25.966	31.8996	198.468
31.9199	-212.67	26.9199	-459.4	31.9198	-367.767	31.9199	-24.0068	31.9199	192.5
31.9402	-218.062	26.9402	-460.6	31.9401	-338.706	31.9402	-39.3276	31.9402	189.533
31.9605	-242.355	26.9605	-457.6	31.9604	-366.646	31.9605	-40.2484	31.9605	180.565
31.9809	-225.347	26.9809	-458.2	31.9808	-355.585	31.9809	-41.1692	31.9809	191.597
32.0012	-253.839	27.0012	-453.4	32.0011	-370.525	32.0012	-18.09	32.0012	196.63
32.0215	-234.731	27.0215	-465.4	32.0214	-327.464	32.0215	-14.2108	32.0215	194.662
32.0418	-235.224	27.0418	-449.8	32.0417	-351.404	32.0418	-33.3716	32.0418	178.694
32.0621	-249.716	27.0621	-458.8	32.062	-364.343	32.0621	-39.0924	32.0621	195.726
32.0824	-241.808	27.0824	-449.8	32.0823	-342.282	32.0824	-21.7732	32.0824	180.759
32.1028	-236.001	27.1028	-451	32.1026	-365.222	32.1028	-33.254	32.1028	198.791
32.1231	-239.993	27.1231	-459.4	32.123	-338.161	32.1231	-35.1347	32.1231	189.823
32.1434	-241.185	27.1434	-457.6	32.1433	-352.101	32.1434	-24.5355	32.1434	192.856
32.1637	-205.977	27.1637	-460	32.1636	-340.04	32.1637	-17.7763	32.1637	190.888
32.184	-237.97	27.184	-453.4	32.1839	-323.98	32.184	-33.0971	32.184	181.92
32.2043	-248.262	27.2043	-446.2	32.2042	-353.919	32.2043	-33.0579	32.2043	181.953
32.2246	-242.454	27.2246	-453.4	32.2245	-365.858	32.2246	-35.8987	32.2246	186.985
32.245	-223.347	27.2449	-455.2	32.2448	-350.798	32.245	-46.4195	32.245	202.017
32.2653	-239.939	27.2653	-458.8	32.2652	-364.737	32.2653	-25.2603	32.2653	199.05
32.2856	-218.731	27.2856	-451.6	32.2855	-350.677	32.2856	-33.8611	32.2856	196.082
32.3059	-214.323	27.3059	-455.2	32.3058	-367.616	32.3059	-31.9019	32.3059	187.114
32.3262	-227.416	27.3262	-460	32.3261	-345.556	32.3262	-43.3827	32.3262	182.147
32.3465	-228.652	27.3465	-446.8	32.3464	-349.495	32.3465	-27.0235	32.3465	191.179
32.3668	-229.191	27.3668	-456.4	32.3667	-348.435	32.3668	-37.5443	32.3668	188.211
32.3872	-208.03	27.3872	-451	32.3871	-332.374	32.3872	-22.1451	32.3872	182.244
32.4075	-230.968	27.4075	-449.8	32.4074	-352.313	32.4075	-38.4259	32.4075	188.276
32.4278	-244.807	27.4278	-471.4	32.4277	-337.253	32.4278	-34.5466	32.4278	171.308
32.4481	-246.046	27.4481	-450.4	32.448	-340.192	32.4481	-21.0675	32.4481	186.34
32.4684	-223.485	27.4684	-457.6	32.4683	-368.12	32.4684	-25.8282	32.4684	172.373
32.4887	-231.024	27.4887	-456.4	32.4886	-359.009	32.4887	-36.349	32.4887	183.405
32.5091	-238.562	27.509	-453.4	32.5089	-343.897	32.5091	-24.7898	32.5091	174.437
32.5294	-227.901	27.5294	-463.6	32.5293	-345.785	32.5294	-44.9106	32.5294	177.47
32.5497	-250.14	27.5497	-456.4	32.5496	-316.673	32.5497	-33.3514	32.5497	206.502
32.57	-228.279	27.57	-450.4	32.5699	-320.562	32.57	-33.3122	32.57	189.534
32.5903	-248.418	27.5903	-455.8	32.5902	-334.45	32.5903	-43.833	32.5903	190.567
32.6106	-202.756	27.6106	-455.8	32.6105	-330.338	32.6106	-22.6738	32.6106	187.599
32.6309	-234.795	27.6309	-454	32.6308	-344.226	32.6309	-34.1546	32.6309	185.631
32.6512	-225.534	27.6513	-443.8	32.6512	-347.115	32.6512	-24.5154	32.6512	180.664
32.6716	-226.773	27.6716	-451.6	32.6715	-353.003	32.6716	-26.3962	32.6716	185.696
32.6919	-238.512	27.6919	-446.8	32.6918	-327.891	32.6919	-39.797	32.6919	184.728
32.7122	-245.35	27.7122	-454	32.7121	-326.779	32.7122	-40.7178	32.7122	196.761
32.7325	-250.089	27.7325	-451	32.7324	-339.667	32.7325	-32.9986	32.7325	181.793
32.7528	-231.028	27.7528	-453.4	32.7527	-369.556	32.7528	-33.9194	32.7528	176.825
32.7731	-225.967	27.7731	-454.6	32.773	-344.444	32.7731	-20.4401	32.7731	198.858
32.7935	-237.705	27.7935	-451	32.7934	-352.332	32.7935	-30.0009	32.7935	190.89
32.8138	-246.644	27.8138	-449.2	32.8137	-330.22	32.8138	-36.6817	32.8138	186.922
32.8341	-240.183	27.8341	-449.2	32.834	-345.109	32.8341	-45.2825	32.8341	178.954
32.8544	-247.022	27.8544	-455.8	32.8543	-343.997	32.8544	-16.4433	32.8544	179.987
32.8747	-233.561	27.8747	-448	32.8746	-350.885	32.8747	-25.0441	32.8747	176.019
32.895	-217.999	27.895	-446.2	32.8949	-317.773	32.895	-25.0049	32.895	203.051
32.9153	-226.938	27.9154	-462.4	32.9152	-333.662	32.9153	-19.2057	32.9153	194.084
32.9357	-233.777	27.9357	-448.6	32.9356	-356.55	32.9357	-24.9265	32.9357	187.116
32.956	-215.416	27.956	-452.8	32.9559	-317.438	32.956	-37.3673	32.956	199.148
32.9763	-230.655	27.9763	-449.8	32.9762	-364.326	32.9763	-46.9281	32.9763	190.181
32.9966	-222.793	27.9966	-455.8	32.9965	-315.215	32.9966	-31.5289	32.9966	182.213
33.0169	-217.732	28.0169	-448	33.0168	-327.103	33.0169	-24.7697	33.0169	189.245
33.0372	-231.571	28.0372	-449.2	33.0371	-337.991	33.0372	-50.6505	33.0372	174.278
33.0575	-238.41	28.0575	-457	33.0575	-320.879	33.0575	-12.2113	33.0575	186.31
33.0779	-235.449	28.0779	-440.2	33.0778	-339.768	33.0779	-44.8121	33.0779	175.342
33.0982	-235.287	28.0982	-442	33.0981	-352.656	33.0982	-39.9729	33.0982	171.375
33.1185	-223.226	28.1185	-448.6	33.1184	-356.544	33.1185	-46.6536	33.1185	175.407
33.1388	-248.265	28.1388	-446.8	33.1387	-339.432	33.1388	-31.2544	33.1388	187.439
33.1591	-220.104	28.1591	-446.8	33.159	-324.321	33.1591	-38.8952	33.1591	187.472
33.1794	-245.143	28.1794	-448.6	33.1793	-353.209	33.1794	-29.256	33.1794	187.504
33.1998	-242.881	28.1998	-456.4	33.1996	-344.097	33.1998	-34.0168	33.1998	187.536
33.2201	-254.62	28.2201	-455.8	33.22	-334.985	33.2201	-27.2576	33.2201	181.569
33.2404	-267.059	28.2404	-448.6	33.2403	-364.874	33.2404	-21.4584	33.2404	172.601
33.2607	-243.798	28.2607	-449.2	33.2606	-348.762	33.2607	-33.8992	33.2607	191.633
33.281	-226.137	28.281	-435.4	33.2809	-360.65	33.281	-45.38	33.281	187.665
33.3013	-237.175	28.3013	-449.2	33.3012	-329.538	33.3013	-28.0608	33.3013	180.698
33.3216	-237.014	28.3216	-452.2	33.3215	-331.427	33.3216	-34.7416	33.3216	196.73
33.342	-231.953	28.342	-449.2	33.3419	-343.315	33.342	-34.7024	33.342	183.762
33.3623	-239.492	28.3623	-454	33.3622	-353.203	33.3623	-32.7432	33.3623	190.795
33.3826	-252.631	28.3826	-447.4	33.3825	-352.091	33.3826	-31.744	33.3826	183.827
33.4029	-243.369	28.4029	-442.6	33.4028	-354.98	33.4029	-25.9448	33.4029	172.859
33.4232	-229.208	28.4232	-440.2	33.4231	-352.868	33.4232	-37.4256	33.4232	177.892
33.4435	-233.947	28.4435	-455.8	33.4434	-355.756	33.4435	-21.0664	33.4435	184.924
33.4639	-225.386	28.4639	-454	33.4637	-374.644	33.4639	-36.3871	33.4639	194.956
33.4842	-218.925	28.4842	-455.2	33.4841	-349.533	33.4842	-39.2279	33.4842	179.989
33.5045	-229.263	28.5045	-445.6	33.5044	-354.421	33.5045	-52.6287	33.5045	182.021
33.5248	-250.802	28.5248	-454	33.5247	-332.309	33.5248	-27.6295	33.5248	184.053
33.5451	-238.041	28.5451	-440.8	33.545	-346.197	33.5451	-37.1903	33.5451	178.086
33.5654	-240.68	28.5654	-445.6	33.5653	-357.086	33.5654	-26.5911	33.5654	176.118
33.5857	-241.919	28.5857	-443.8	33.5856	-347.974	33.5857	-35.1919	33.5857	179.15
33.6061	-241.057	28.606	-443.8	33.6059	-346.862	33.6061	-32.2727	33.6061	171.183
33.6264	-232.496	28.6264	-449.8	33.6263	-369.75	33.6264	-30.3135	33.6264	178.215
33.6467	-235.835	28.6467	-438.4	33.6466	-336.639	33.6467	-45.6343	33.6467	191.247
33.667	-240.574	28.667	-439.6	33.6669	-362.527	33.667	-44.6351	33.667	188.279
33.6873	-274.013	28.6873	-459.4	33.6872	-367.415	33.6873	-39.7959	33.6873	192.312
33.7076	-254.951	28.7076	-442.6	33.7075	-368.303	33.7076	-44.5567	33.7076	179.344
33.7279	-247.79	28.7279	-440.8	33.7278	-354.192	33.7279	-35.8775	33.7279	186.376
33.7483	-245.529	28.7483	-429.4	33.7482	-372.08	33.7483	-37.7582	33.7483	181.409
33.7686	-245.368	28.7686	-450.4	33.7685	-366.968	33.7686	-42.5191	33.7686	180.441
33.7889	-262.007	28.7889	-454.6	33.7888	-343.856	33.7889	-32.8798	33.7889	198.473
33.8092	-238.745	28.8092	-435.4	33.8091	-360.745	33.8092	-22.2807	33.8092	188.506
33.8295	-260.284	28.8295	-442	33.8294	-395.633	33.8295	-45.2814	33.8295	177.538
33.8498	-257.323	28.8498	-446.2	33.8497	-358.521	33.8498	-46.2022	33.8498	181.57
33.8702	-243.162	28.8701	-448	33.87	-341.409	33.8702	-30.803	33.8702	173.603
33.8905	-258.401	28.8905	-449.2	33.8904	-370.298	33.8905	-46.1238	33.8905	183.635
33.9108	-270.839	28.9108	-450.4	33.9107	-366.186	33.9108	-29.7646	33.9108	181.667
33.9311	-251.778	28.9311	-440.2	33.931	-383.074	33.9311	-31.6454	33.9311	194.7
33.9514	-240.417	28.9514	-446.8	33.9513	-366.962	33.9514	-39.2862	33.9514	180.732
33.9717	-262.656	28.9717	-437.2	33.9716	-358.851	33.9717	-19.087	33.9717	166.764
33.992	-268.095	28.992	-440.2	33.9919	-370.739	33.992	-37.2878	33.992	183.797
34.0123	-244.833	29.0124	-445	34.0123	-357.627	34.0123	-29.5686	34.0123	184.829
34.0327	-269.172	29.0327	-439	34.0326	-337.515	34.0327	-44.8894	34.0327	178.861
34.053	-248.711	29.053	-437.2	34.0529	-363.404	34.053	-35.2502	34.053	175.893
34.0733	-249.25	29.0733	-433	34.0732	-359.292	34.0733	-43.851	34.0733	177.926
34.0936	-243.489	29.0936	-433	34.0935	-366.18	34.0936	-45.7318	34.0936	184.958
34.1139	-245.427	29.1139	-427.6	34.1138	-362.068	34.1139	-55.2925	34.1139	184.99
34.1342	-257.166	29.1342	-446.2	34.1341	-357.957	34.1342	-37.9734	34.1342	180.023
34.1546	-242.305	29.1546	-445	34.1545	-358.845	34.1546	-33.1341	34.1546	179.055
34.1749	-268.044	29.1749	-438.4	34.1748	-364.733	34.1749	-31.1749	34.1749	164.087
34.1952	-254.583	29.1952	-434.2	34.1951	-354.621	34.1952	-40.7357	34.1952	174.12
34.2155	-238.321	29.2155	-444.4	34.2154	-364.51	34.2155	-41.6565	34.2155	180.152
34.2358	-238.16	29.2358	-424	34.2357	-378.398	34.2358	-42.5773	34.2358	175.184
34.2561	-236.599	29.2561	-436	34.256	-381.286	34.2561	-28.1381	34.2561	194.217
34.2764	-253.938	29.2765	-437.2	34.2764	-376.174	34.2764	-51.1389	34.2764	172.249
34.2968	-260.777	29.2968	-432.4	34.2967	-363.063	34.2968	-32.8597	34.2968	192.281
34.3171	-257.115	29.3171	-429.4	34.317	-384.951	34.3171	-56.8205	34.3171	196.314
34.3374	-256.254	29.3374	-419.2	34.3373	-376.839	34.3374	-48.1413	34.3374	174.346
34.3577	-256.093	29.3577	-434.2	34.3576	-363.727	34.3577	-46.1821	34.3577	168.378
34.378	-244.732	29.378	-439.6	34.3779	-387.616	34.378	-34.6229	34.378	175.411
34.3983	-262.771	29.3983	-433	34.3982	-359.504	34.3983	-43.2237	34.3983	178.443
34.4186	-261.909	29.4186	-427	34.4186	-385.392	34.4186	-44.1445	34.4186	175.475
34.439	-254.048	29.439	-443.8	34.4389	-363.28	34.439	-41.2253	34.439	177.507
34.4593	-252.487	29.4593	-421.6	34.4592	-373.169	34.4593	-44.066	34.4593	178.54
34.4796	-253.026	29.4796	-424.6	34.4795	-363.057	34.4796	-38.2668	34.4796	184.572
34.4999	-245.864	29.4999	-436.6	34.4998	-381.945	34.4999	-54.5476	34.4999	180.604
34.5202	-249.903	29.5202	-425.2	34.5201	-392.833	34.5202	-39.1484	34.5202	188.637
34.5405	-258.842	29.5405	-433.6	34.5404	-381.722	34.5405	-44.8692	34.5405	174.669
34.5609	-247.481	29.5609	-419.2	34.5608	-355.61	34.5609	-40.03	34.5609	171.701
34.5812	-267.62	29.5812	-419.2	34.5811	-369.498	34.5812	-57.2708	34.5812	165.734
34.6015	-256.258	29.6015	-421.6	34.6014	-368.386	34.6015	-42.8316	34.6015	185.766
34.6218	-260.297	29.6218	-419.2	34.6217	-365.275	34.6218	-45.6724	34.6218	166.798
34.6421	-257.336	29.6421	-402.4	34.642	-361.163	34.6421	-50.4332	34.6421	183.831
34.6624	-252.975	29.6624	-401.2	34.6623	-390.051	34.6624	-47.514	34.6624	166.863
34.6827	-253.514	29.6827	-370.6	34.6826	-363.939	34.6827	-42.6748	34.6827	176.895
34.7031	-254.752	29.7031	-395.8	34.703	-368.828	34.7031	-43.5956	34.7031	181.928
34.7234	-259.491	29.7234	-367	34.7233	-354.716	34.7234	-42.5964	34.7234	176.96
34.7437	-262.83	29.7437	-370.6	34.7436	-386.604	34.7437	-48.3172	34.7437	171.992
34.764	-257.769	29.764	-375.4	34.7639	-380.492	34.764	-44.438	34.764	180.025
34.7843	-240.808	29.7843	-367	34.7842	-377.381	34.7843	-56.8787	34.7843	182.057
34.8046	-259.546	29.8046	-348.4	34.8045	-393.269	34.8046	-36.6795	34.8046	174.089
34.825	-250.285	29.825	-329.2	34.8248	-386.157	34.825	-55.8403	34.825	165.121
34.8453	-266.224	29.8453	-314.8	34.8452	-389.045	34.8453	-48.1211	34.8453	172.154
34.8656	-263.263	29.8656	-298	34.8655	-380.934	34.8656	-45.2019	34.8656	177.186
34.8859	-253.302	29.8859	-269.2	34.8858	-369.822	34.8859	-40.3627	34.8859	173.218
34.9062	-269.24	29.9062	-263.8	34.9061	-370.71	34.9062	-39.3635	34.9062	178.251
34.9265	-249.479	29.9265	-235	34.9264	-382.598	34.9265	-54.6843	34.9265	156.283
34.9468	-261.918	29.9468	-220	34.9467	-383.487	34.9468	-58.4851	34.9468	172.315
34.9671	-268.057	29.9672	-194.8	34.9671	-379.375	34.9671	-60.3659	34.9671	175.348
34.9875	-269.996	29.9875	-198.4	34.9874	-396.263	34.9875	-65.1267	34.9875	178.38
35.0078	-267.734	30.0078	-167.8	35.0077	-371.151	35.0078	-52.6075	35.0078	183.412
35.0281	-235.373	30.0281	-133	35.028	-381.04	35.0281	-46.8083	35.0281	183.445
35.0484	-238.712	30.0484	-97	35.0483	-374.928	35.0484	-38.1291	35.0484	168.477
35.0687	-263.751	30.0687	-120.4	35.0686	-365.816	35.0687	-37.1299	35.0687	186.509
35.089	-271.29	30.089	-71.8	35.0889	-356.704	35.089	-48.6107	35.089	170.542
35.1094	-260.628	30.1094	-97	35.1093	-382.592	35.1094	-42.8115	35.1094	169.574
35.1297	-243.667	30.1297	-100	35.1296	-370.481	35.1297	-48.5322	35.1297	165.606
35.15	-261.706	30.15	-94	35.1499	-372.369	35.15	-38.893	35.15	179.639
35.1703	-258.045	30.1703	-112.6	35.1702	-377.257	35.1703	-58.0538	35.1703	175.671
35.1906	-257.184	30.1906	-131.8	35.1905	-381.145	35.1906	-50.3346	35.1906	187.703
35.2109	-255.622	30.2109	-141.4	35.2108	-361.034	35.2109	-53.1754	35.2109	177.736
35.2313	-266.661	30.2312	-172.6	35.2311	-387.922	35.2313	-49.2962	35.2313	178.768
35.2516	-266.5	30.2516	-209.8	35.2515	-398.81	35.2516	-53.097	35.2516	173.8
35.2719	-260.739	30.2719	-200.8	35.2718	-387.698	35.2719	-53.0578	35.2719	170.832
35.2922	-264.778	30.2922	-234.4	35.2921	-382.587	35.2922	-54.9386	35.2922	177.865
35.3125	-266.016	30.3125	-265.6	35.3124	-382.475	35.3125	-61.6194	35.3125	178.897
35.3328	-246.955	30.3328	-296.2	35.3327	-388.363	35.3328	-44.3002	35.3328	181.929
35.3531	-257.994	30.3531	-309.4	35.353	-402.251	35.3531	-53.861	35.3531	172.962
35.3734	-260.633	30.3734	-330.4	35.3734	-383.14	35.3734	-66.3018	35.3734	165.994
35.3938	-243.672	30.3938	-336.4	35.3937	-382.028	35.3938	-48.0226	35.3938	185.026
35.4141	-261.01	30.4141	-350.2	35.414	-374.916	35.4141	-43.1834	35.4141	175.059
35.4344	-268.549	30.4344	-364.6	35.4343	-383.804	35.4344	-55.6242	35.4344	173.091
35.4547	-248.788	30.4547	-383.8	35.4546	-380.693	35.4547	-55.5849	35.4547	186.123
35.475	-240.227	30.475	-370.6	35.4749	-397.581	35.475	-36.3457	35.475	183.156
35.4953	-254.766	30.4953	-388.6	35.4952	-391.469	35.4953	-53.5865	35.4953	166.188
35.5157	-256.004	30.5157	-391.6	35.5156	-360.357	35.5157	-55.4673	35.5157	170.22
35.536	-281.743	30.536	-416.2	35.5359	-397.246	35.536	-49.6681	35.536	161.253
35.5563	-255.682	30.5563	-419.8	35.5562	-382.134	35.5563	-57.3089	35.5563	182.285
35.5766	-261.821	30.5766	-421	35.5765	-389.022	35.5766	-46.7097	35.5766	171.317
35.5969	-267.26	30.5969	-397	35.5968	-386.91	35.5969	-60.1105	35.5969	184.35
35.6172	-268.498	30.6172	-431.8	35.6171	-372.799	35.6172	-55.2713	35.6172	170.382
35.6375	-252.237	30.6376	-427.6	35.6375	-387.687	35.6375	-44.6721	35.6375	164.414
35.6579	-249.976	30.6579	-412.6	35.6578	-377.575	35.6579	-56.1529	35.6579	178.446
35.6782	-274.315	30.6782	-429.4	35.6781	-378.463	35.6782	-37.8737	35.6782	169.479
35.6985	-258.054	30.6985	-427	35.6984	-390.352	35.6985	-47.4345	35.6985	180.511
35.7188	-265.592	30.7188	-425.8	35.7187	-399.24	35.7188	-42.5953	35.7188	178.543
35.7391	-261.931	30.7391	-422.2	35.739	-380.128	35.7391	-56.9561	35.7391	173.576
35.7594	-251.97	30.7594	-435.4	35.7593	-393.016	35.7594	-63.6369	35.7594	172.608
35.7797	-239.909	30.7797	-436.6	35.7796	-381.905	35.7797	-49.1977	35.7797	169.64
35.8001	-253.748	30.8001	-431.2	35.8	-390.793	35.8001	-47.2384	35.8001	168.673
35.8204	-261.986	30.8204	-428.8	35.8203	-385.681	35.8204	-54.8792	35.8204	184.705
35.8407	-276.525	30.8407	-438.4	35.8406	-397.569	35.8407	-63.48	35.8407	180.737
35.861	-279.864	30.861	-439	35.8609	-385.458	35.861	-48.0808	35.861	152.77
35.8813	-259.403	30.8813	-429.4	35.8812	-373.346	35.8813	-49.9616	35.8813	171.802
35.9016	-240.342	30.9016	-440.8	35.9015	-376.234	35.9016	-54.7224	35.9016	172.834
35.922	-258.38	30.922	-439.6	35.9219	-392.122	35.922	-50.8432	35.922	175.867
35.9423	-252.619	30.9423	-441.4	35.9422	-390.011	35.9423	-52.724	35.9423	174.899
35.9626	-242.658	30.9626	-454.6	35.9625	-392.899	35.9626	-52.6848	35.9626	188.931
35.9829	-276.097	30.9829	-443.8	35.9828	-384.787	35.9829	-41.1256	35.9829	181.964
36.0032	-254.235	31.0032	-448	36.0031	-377.675	36.0032	-52.6064	36.0032	170.996
36.0235	-254.074	31.0235	-440.8	36.0234	-383.564	36.0235	-47.7672	36.0235	193.028
36.0438	-244.813	31.0438	-442.6	36.0438	-396.452	36.0438	-58.288	36.0438	173.06
36.0642	-255.852	31.0642	-461.2	36.0641	-388.34	36.0642	-64.9688	36.0642	177.093
36.0845	-269.691	31.0845	-442.6	36.0844	-366.228	36.0845	-54.3695	36.0845	169.125
36.1048	-251.33	31.1048	-458.2	36.1047	-377.117	36.1048	-55.2903	36.1048	167.157
36.1251	-260.268	31.1251	-446.2	36.125	-385.005	36.1251	-62.9311	36.1251	169.19
36.1454	-256.607	31.1454	-444.4	36.1453	-386.893	36.1454	-52.3319	36.1454	171.222
36.1657	-261.346	31.1657	-438.4	36.1656	-363.781	36.1657	-64.7727	36.1657	173.254
36.1861	-270.985	31.1861	-454	36.1859	-384.67	36.1861	-41.6935	36.1861	175.287
36.2064	-262.423	31.2064	-443.8	36.2063	-375.558	36.2064	-65.6543	36.2064	178.319
36.2267	-266.462	31.2267	-446.8	36.2266	-386.446	36.2267	-57.9351	36.2267	180.351
36.247	-257.901	31.247	-448	36.2469	-382.334	36.247	-54.0559	36.247	171.384
36.2673	-257.74	31.2673	-455.8	36.2672	-377.223	36.2673	-51.1367	36.2673	176.416
36.2876	-240.779	31.2876	-451	36.2875	-381.111	36.2876	-53.9775	36.2876	189.448
36.3079	-274.917	31.3079	-440.8	36.3078	-378.999	36.3079	-53.9383	36.3079	170.481
36.3282	-255.856	31.3283	-437.2	36.3282	-380.887	36.3282	-61.5791	36.3282	169.513
36.3486	-262.695	31.3486	-448	36.3485	-369.776	36.3486	-49.0599	36.3486	177.545
36.3689	-248.534	31.3689	-452.2	36.3688	-384.664	36.3689	-60.5407	36.3689	172.578
36.3892	-258.873	31.3892	-456.4	36.3891	-386.552	36.3892	-62.4215	36.3892	167.61
36.4095	-253.812	31.4095	-439.6	36.4094	-378.44	36.4095	-58.5423	36.4095	168.642
36.4298	-245.95	31.4298	-448.6	36.4297	-396.329	36.4298	-52.7431	36.4298	170.674
36.4502	-257.689	31.4502	-455.2	36.45	-383.217	36.4502	-60.3838	36.4502	173.707
36.4705	-269.428	31.4705	-451.6	36.4704	-395.105	36.4705	-51.7046	36.4705	180.739
36.4908	-256.667	31.4908	-456.4	36.4907	-377.993	36.4908	-54.5454	36.4908	170.771
36.5111	-256.505	31.5111	-443.8	36.511	-386.882	36.5111	-42.9862	36.5111	175.804
36.5314	-265.444	31.5314	-457.6	36.5313	-374.77	36.5314	-53.507	36.5314	172.825
36.5517	-247.783	31.5517	-452.2	36.5516	-364.658	36.5517	-63.0678	36.5517	178.834
36.572	-251.822	31.572	-459.4	36.5719	-379.546	36.572	-58.2286	36.572	175.843
36.5924	-257.961	31.5923	-458.8	36.5922	-389.435	36.5924	-57.2294	36.5924	180.851
36.6127	-254.299	31.6127	-461.8	36.6126	-383.323	36.6127	-59.1102	36.6127	169.86
36.633	-247.838	31.633	-453.4	36.6329	-393.211	36.633	-51.391	36.633	167.869
36.6533	-252.577	31.6533	-454	36.6532	-380.099	36.6533	-53.2718	36.6533	166.878
36.6736	-265.016	31.6736	-463	36.6735	-386.988	36.6736	-55.1526	36.6736	173.887
36.6939	-273.255	31.6939	-455.2	36.6938	-388.876	36.6939	-50.3134	36.6939	173.896
36.7142	-260.493	31.7142	-456.4	36.7141	-392.764	36.7142	-51.2342	36.7142	173.904
36.7345	-267.332	31.7345	-454	36.7345	-374.652	36.7345	-55.035	36.7345	187.913
36.7549	-253.171	31.7549	-457.6	36.7548	-392.541	36.7549	-53.0758	36.7549	171.922
36.7752	-255.11	31.7752	-458.2	36.7751	-392.429	36.7752	-58.7966	36.7752	181.931
36.7955	-255.649	31.7955	-452.8	36.7954	-388.317	36.7955	-58.7573	36.7955	165.94
36.8158	-274.387	31.8158	-464.2	36.8157	-391.205	36.8158	-48.1581	36.8158	182.949
36.8361	-252.526	31.8361	-449.2	36.836	-389.094	36.8361	-51.9589	36.8361	175.957
36.8564	-252.365	31.8564	-449.8	36.8563	-378.982	36.8564	-57.6797	36.8564	172.966
36.8768	-255.704	31.8768	-459.4	36.8767	-380.87	36.8768	-58.6005	36.8768	172.975
36.8971	-260.443	31.8971	-461.8	36.897	-378.758	36.8971	-50.8813	36.8971	172.984
36.9174	-245.581	31.9174	-460	36.9173	-360.647	36.9174	-65.2421	36.9174	166.993
36.9377	-248.92	31.9377	-461.2	36.9376	-379.535	36.9377	-52.7229	36.9377	170.002
36.958	-255.759	31.958	-459.4	36.9579	-397.423	36.958	-52.6837	36.958	172.01
36.9783	-240.898	31.9783	-458.2	36.9782	-399.311	36.9783	-52.6445	36.9783	172.019
36.9986	-241.437	31.9987	-467.2	36.9986	-384.2	36.9986	-51.6453	36.9986	163.028
37.019	-250.375	32.019	-455.2	37.0189	-392.088	37.019	-59.2861	37.019	161.037
37.0393	-262.814	32.0393	-451.6	37.0392	-396.976	37.0393	-61.1669	37.0393	168.046
37.0596	-251.453	32.0596	-463	37.0595	-385.864	37.0596	-55.3677	37.0596	165.055
37.0799	-240.792	32.0799	-463.6	37.0798	-367.753	37.0799	-63.9685	37.0799	178.063
37.1002	-245.531	32.1002	-463.6	37.1001	-379.641	37.1002	-52.4093	37.1002	173.072
37.1205	-252.369	32.1205	-464.8	37.1204	-382.529	37.1205	-52.37	37.1205	176.081
37.1409	-250.808	32.1409	-467.2	37.1407	-386.417	37.1409	-59.0508	37.1409	172.09
37.1612	-261.147	32.1612	-462.4	37.1611	-401.306	37.1612	-62.8516	37.1612	176.099
37.1815	-249.086	32.1815	-459.4	37.1814	-397.194	37.1815	-60.8924	37.1815	171.108
37.2018	-261.525	32.2018	-461.2	37.2017	-370.082	37.2018	-57.0132	37.2018	179.116
37.2221	-234.763	32.2221	-458.8	37.222	-393.97	37.2221	-64.654	37.2221	183.125
37.2424	-245.802	32.2424	-464.2	37.2423	-397.859	37.2424	-63.6548	37.2424	174.134
37.2627	-242.841	32.2627	-464.8	37.2626	-377.747	37.2627	-62.6556	37.2627	186.143
37.2831	-253.18	32.2831	-463	37.283	-388.635	37.2831	-53.9764	37.2831	177.152
37.3034	-267.019	32.3034	-460	37.3033	-394.523	37.3034	-51.0572	37.3034	174.161
37.3237	-240.257	32.3237	-471.4	37.3236	-385.412	37.3237	-70.218	37.3237	167.169
37.344	-245.696	32.344	-466	37.3439	-379.3	37.344	-53.8588	37.344	177.178
37.3643	-255.335	32.3643	-461.2	37.3642	-389.188	37.3643	-55.7396	37.3643	157.187
37.3846	-236.274	32.3846	-464.8	37.3845	-384.076	37.3846	-63.3804	37.3846	170.196
37.4049	-234.713	32.4049	-456.4	37.4049	-396.965	37.4049	-57.5812	37.4049	171.205
37.4253	-263.251	32.4253	-460	37.4252	-387.853	37.4253	-63.302	37.4253	170.214
37.4456	-256.79	32.4456	-455.8	37.4455	-376.741	37.4456	-62.3028	37.4456	174.222
37.4659	-251.729	32.4659	-466	37.4658	-384.629	37.4659	-57.4635	37.4659	177.231
37.4862	-264.168	32.4862	-475.6	37.4861	-374.517	37.4862	-64.1443	37.4862	179.24
37.5065	-239.507	32.5065	-466	37.5064	-378.406	37.5065	-66.9851	37.5065	174.249
37.5268	-246.345	32.5268	-460	37.5267	-372.294	37.5268	-62.1459	37.5268	176.258
37.5472	-242.684	32.5472	-470.2	37.547	-409.182	37.5472	-51.5467	37.5472	177.267
37.5675	-245.323	32.5675	-461.8	37.5674	-389.07	37.5675	-65.9075	37.5675	176.275
37.5878	-234.662	32.5878	-458.8	37.5877	-381.959	37.5878	-54.3483	37.5878	177.284
37.6081	-247.101	32.6081	-466.6	37.608	-376.847	37.6081	-53.3491	37.6081	175.293
37.6284	-259.539	32.6284	-459.4	37.6283	-388.735	37.6284	-53.3099	37.6284	173.302
37.6487	-239.778	32.6487	-457	37.6486	-376.624	37.6487	-66.7107	37.6487	164.311
37.669	-239.617	32.669	-468.4	37.6689	-383.512	37.669	-54.1915	37.669	176.32
37.6894	-261.156	32.6894	-466	37.6893	-381.4	37.6894	-69.5123	37.6894	177.328
37.7097	-244.895	32.7097	-466	37.7096	-389.288	37.7097	-59.8731	37.7097	167.337
37.73	-238.433	32.73	-466.6	37.7299	-376.177	37.73	-55.9939	37.73	174.346
37.7503	-231.972	32.7503	-456.4	37.7502	-371.065	37.7503	-65.5547	37.7503	167.355
37.7706	-236.011	32.7706	-463.6	37.7705	-364.953	37.7706	-58.7955	37.7706	175.364
37.7909	-254.05	32.7909	-467.8	37.7908	-384.841	37.7909	-68.3563	37.7909	175.373
37.8112	-237.089	32.8112	-470.8	37.8111	-388.729	37.8112	-57.757	37.8112	173.381
37.8316	-248.827	32.8316	-458.8	37.8315	-369.618	37.8316	-56.7578	37.8316	181.39
37.8519	-243.066	32.8519	-466	37.8518	-393.506	37.8519	-49.9986	37.8519	161.399
37.8722	-238.705	32.8722	-471.4	37.8721	-379.394	37.8722	-61.4794	37.8722	170.408
37.8925	-249.744	32.8925	-473.8	37.8924	-385.282	37.8925	-57.6002	37.8925	165.417
37.9128	-248.882	32.9128	-461.8	37.9127	-385.171	37.9128	-53.721	37.9128	159.426
37.9331	-260.621	32.9331	-467.8	37.933	-388.059	37.9331	-51.7618	37.9331	172.434
37.9534	-244.36	32.9534	-462.4	37.9534	-394.947	37.9534	-57.4826	37.9534	169.443
37.9738	-242.099	32.9738	-466.6	37.9737	-376.836	37.9738	-59.3634	37.9738	175.452
37.9941	-248.938	32.9941	-455.2	37.994	-380.724	37.9941	-45.8842	37.9941	165.461
38.0144	-250.876	33.0144	-473.8	38.0143	-386.612	38.0144	-60.245	38.0144	163.47
38.0347	-243.715	33.0347	-461.2	38.0346	-390.5	38.0347	-52.5258	38.0347	165.479
38.055	-252.654	33.055	-466.6	38.0549	-374.388	38.055	-59.2066	38.055	179.487
38.0753	-252.493	33.0753	-464.2	38.0752	-389.277	38.0753	-59.1674	38.0753	172.496
38.0956	-238.332	33.0956	-463.6	38.0956	-382.165	38.0956	-57.2082	38.0956	162.505
38.116	-237.47	33.116	-463.6	38.1159	-389.053	38.116	-57.169	38.116	175.514
38.1363	-252.009	33.1363	-461.2	38.1362	-381.941	38.1363	-59.0498	38.1363	176.523
38.1566	-225.248	33.1566	-458.8	38.1565	-369.83	38.1566	-59.9705	38.1566	167.532
38.1769	-262.887	33.1769	-460	38.1768	-396.718	38.1769	-61.8513	38.1769	167.54
38.1972	-246.626	33.1972	-463	38.1971	-393.606	38.1972	-51.2521	38.1972	167.549
38.2175	-252.065	33.2175	-464.2	38.2174	-378.494	38.2175	-54.0929	38.2175	171.558
38.2379	-256.803	33.2379	-458.2	38.2378	-367.383	38.2379	-55.9737	38.2379	170.567
38.2582	-238.442	33.2582	-467.2	38.2581	-382.271	38.2582	-66.4945	38.2582	162.576
38.2785	-245.981	33.2785	-470.8	38.2784	-393.159	38.2785	-53.9753	38.2785	160.585
38.2988	-236.02	33.2988	-467.2	38.2987	-397.047	38.2988	-62.5761	38.2988	192.593
38.3191	-242.158	33.3191	-458.2	38.319	-376.936	38.3191	-59.6569	38.3191	171.602
38.3394	-253.197	33.3394	-464.8	38.3393	-383.824	38.3394	-49.0577	38.3394	173.611
38.3597	-243.236	33.3597	-455.2	38.3597	-371.712	38.3597	-50.9385	38.3597	167.62
38.3801	-240.975	33.3801	-461.2	38.38	-376.6	38.3801	-60.4993	38.3801	161.629
38.4004	-260.414	33.4004	-474.4	38.4003	-383.489	38.4004	-54.7001	38.4004	168.638
38.4207	-240.652	33.4207	-462.4	38.4206	-393.377	38.4207	-66.1809	38.4207	166.646
38.441	-232.091	33.441	-454	38.4409	-381.265	38.441	-55.5817	38.441	171.655
38.4613	-246.63	33.4613	-464.2	38.4612	-387.153	38.4613	-57.4624	38.4613	172.664
38.4816	-248.569	33.4816	-470.8	38.4815	-406.042	38.4816	-44.9432	38.4816	175.673
38.502	-245.608	33.502	-469	38.5018	-389.93	38.502	-66.984	38.502	162.682
38.5223	-258.746	33.5223	-455.8	38.5222	-390.818	38.5223	-65.9848	38.5223	162.691
38.5426	-256.485	33.5426	-463.6	38.5425	-388.706	38.5426	-59.2256	38.5426	172.699
38.5629	-252.824	33.5629	-465.4	38.5628	-383.595	38.5629	-55.3464	38.5629	162.708
38.5832	-251.263	33.5832	-469	38.5831	-373.483	38.5832	-56.2672	38.5832	177.717
38.6035	-242.002	33.6035	-468.4	38.6034	-401.371	38.6035	-61.988	38.6035	168.726
38.6238	-246.04	33.6238	-467.2	38.6237	-386.259	38.6238	-58.1088	38.6238	177.735
38.6442	-234.679	33.6442	-460	38.6441	-379.148	38.6442	-55.1896	38.6442	169.744
38.6645	-244.318	33.6645	-463.6	38.6644	-396.036	38.6645	-60.9104	38.6645	171.752
38.6848	-240.657	33.6848	-467.8	38.6847	-372.924	38.6848	-55.1112	38.6848	174.761
38.7051	-250.296	33.7051	-469.6	38.705	-383.812	38.7051	-49.312	38.7051	165.77
38.7254	-255.734	33.7254	-464.2	38.7253	-388.701	38.7254	-46.3928	38.7254	180.779
38.7457	-238.073	33.7457	-464.8	38.7456	-379.589	38.7457	-57.8736	38.7457	181.788
38.766	-244.212	33.766	-467.2	38.7659	-361.477	38.766	-54.9543	38.766	163.797
38.7864	-236.351	33.7864	-460.6	38.7863	-377.365	38.7864	-54.9151	38.7864	164.805
38.8067	-237.59	33.8067	-469.6	38.8066	-386.254	38.8067	-51.9959	38.8067	166.814
38.827	-252.828	33.827	-467.8	38.8269	-381.142	38.827	-64.4367	38.827	168.823
38.8473	-239.367	33.8473	-463.6	38.8472	-393.03	38.8473	-67.2775	38.8473	167.832
38.8676	-251.806	33.8676	-463	38.8675	-390.918	38.8676	-53.7983	38.8676	171.841
38.8879	-274.045	33.8879	-455.2	38.8878	-383.807	38.8879	-49.9191	38.8879	163.85
38.9083	-250.784	33.9083	-472	38.9081	-376.695	38.9083	-64.2799	38.9083	166.858
38.9286	-274.422	33.9286	-467.8	38.9285	-398.583	38.9286	-51.7607	38.9286	159.867
38.9489	-263.761	33.9489	-472.6	38.9488	-364.471	38.9489	-54.6015	38.9489	166.876
38.9692	-248.2	33.9692	-461.8	38.9691	-388.36	38.9692	-67.0423	38.9692	168.885
38.9895	-252.939	33.9895	-454	38.9894	-391.248	38.9895	-56.4431	38.9895	175.894
39.0098	-245.078	34.0098	-464.8	39.0097	-376.136	39.0098	-56.4039	39.0098	159.903
39.0301	-252.616	34.0301	-466	39.03	-390.024	39.0301	-63.0847	39.0301	166.912
39.0505	-262.955	34.0505	-461.8	39.0504	-386.913	39.0505	-57.2855	39.0505	160.92
39.0708	-244.594	34.0708	-462.4	39.0707	-377.801	39.0708	-59.1663	39.0708	164.929
39.0911	-252.133	34.0911	-460.6	39.091	-382.689	39.0911	-48.5671	39.0911	166.938
39.1114	-267.372	34.1114	-464.2	39.1113	-383.577	39.1114	-64.8479	39.1114	161.947
39.1317	-261.61	34.1317	-470.2	39.1316	-373.466	39.1317	-66.7286	39.1317	166.956
39.152	-238.349	34.152	-459.4	39.1519	-382.354	39.152	-48.4571	39.152	156.965
39.1724	-240.988	34.1724	-469	39.1722	-374.242	39.1724	-59.9721	39.1724	158.973
39.1927	-244.327	34.1927	-456.4	39.1926	-366.13	39.1927	-55.1672	39.1927	180.982
39.213	-254.666	34.213	-464.2	39.2129	-391.019	39.213	-67.6422	39.213	172.991
39.2333	-257.304	34.2333	-458.2	39.2332	-378.907	39.2333	-60.9172	39.2333	175
39.2536	-252.943	34.2536	-462.4	39.2535	-400.795	39.2536	-58.0322	39.2536	163.009
39.2739	-253.482	34.2739	-456.4	39.2738	-397.683	39.2739	-65.7073	39.2739	159.018
39.2942	-258.921	34.2942	-449.8	39.2941	-373.572	39.2942	-53.2223	39.2942	167.026
39.3145	-253.86	34.3145	-451	39.3145	-383.46	39.3145	-61.8573	39.3145	163.035
39.3349	-257.898	34.3349	-445	39.3348	-391.348	39.3349	-58.0123	39.3349	166.044
39.3552	-261.237	34.3552	-458.2	39.3551	-387.236	39.3552	-63.7674	39.3552	166.053
39.3755	-272.976	34.3755	-460.6	39.3754	-361.125	39.3755	-51.2824	39.3755	168.062
39.3958	-254.615	34.3958	-457	39.3957	-367.013	39.3958	-57.0374	39.3958	174.071
39.4161	-268.453	34.4161	-457	39.416	-378.901	39.4161	-59.9125	39.4161	162.079
39.4364	-259.192	34.4364	-451.6	39.4363	-382.789	39.4364	-56.0675	39.4364	177.088
39.4568	-252.031	34.4568	-449.8	39.4567	-373.678	39.4568	-74.3025	39.4568	160.097
39.4771	-256.07	34.4771	-459.4	39.477	-381.566	39.4771	-54.1375	39.4771	168.106
39.4974	-250.309	34.4974	-446.8	39.4973	-394.454	39.4974	-57.0126	39.4974	162.115
39.5177	-250.848	34.5177	-441.4	39.5176	-392.342	39.5177	-59.8876	39.5177	162.124
39.538	-259.786	34.538	-448	39.5379	-396.231	39.538	-53.1626	39.538	168.132
39.5583	-251.225	34.5583	-449.8	39.5582	-386.119	39.5583	-53.1577	39.5583	165.141
39.5786	-261.564	34.5786	-444.4	39.5785	-374.007	39.5786	-52.1927	39.5786	179.15
39.599	-264.903	34.599	-445	39.5989	-390.895	39.599	-65.6277	39.599	170.159
39.6193	-263.342	34.6193	-442	39.6192	-380.784	39.6193	-58.9027	39.6193	163.168
39.6396	-250.58	34.6396	-449.8	39.6395	-389.672	39.6396	-50.2578	39.6396	166.177
39.6599	-247.619	34.6599	-435.4	39.6598	-390.56	39.6599	-70.4128	39.6599	175.185
39.6802	-261.458	34.6802	-448.6	39.6801	-390.448	39.6802	-57.9278	39.6802	168.194
39.7005	-263.397	34.7005	-431.8	39.7004	-372.337	39.7005	-50.2428	39.7005	159.203
39.7208	-247.135	34.7208	-427.6	39.7208	-390.225	39.7208	-55.0379	39.7208	163.212
39.7412	-270.774	34.7412	-443.2	39.7411	-387.113	39.7412	-55.0329	39.7412	161.221
39.7615	-260.113	34.7615	-439.6	39.7614	-373.001	39.7615	-55.0279	39.7615	161.23
39.7818	-261.352	34.7818	-433	39.7817	-388.89	39.7818	-69.423	39.7818	164.238
39.8021	-255.591	34.8021	-438.4	39.802	-383.778	39.8021	-38.698	39.8021	160.247
39.8224	-279.229	34.8224	-416.2	39.8223	-394.666	39.8224	-63.653	39.8224	164.256
39.8427	-256.668	34.8427	-411.4	39.8426	-385.554	39.8427	-68.448	39.8427	170.265
39.8631	-253.007	34.8631	-430.6	39.8629	-384.443	39.8631	-55.9631	39.8631	173.274
39.8834	-261.246	34.8834	-415	39.8833	-376.331	39.8834	-54.9981	39.8834	169.283
39.9037	-252.685	34.9037	-419.2	39.9036	-370.219	39.9037	-44.4331	39.9037	164.291
39.924	-247.623	34.924	-402.4	39.9239	-375.107	39.924	-57.8681	39.924	161.3
39.9443	-274.762	34.9443	-403.6	39.9442	-380.996	39.9443	-63.6232	39.9443	167.309
39.9646	-270.401	34.9646	-407.2	39.9645	-370.884	39.9646	-55.9382	39.9646	163.318
39.9849	-244.34	34.9849	-412.6	39.9848	-384.772	39.9849	-52.0932	39.9849	163.327
40.0053	-264.479	35.0053	-407.8	40.0052	-402.66	40.0053	-55.9283	40.0053	161.336
40.0256	-263.617	35.0256	-417.4	40.0255	-377.549	40.0256	-52.0833	40.0256	164.344
40.0459	-266.256	35.0459	-413.2	40.0458	-378.437	40.0459	-55.9183	40.0459	165.353
40.0662	-266.095	35.0662	-407.2	40.0661	-375.325	40.0662	-54.9534	40.0662	177.362
40.0865	-266.634	35.0865	-416.2	40.0864	-371.213	40.0865	-50.1484	40.0865	167.371
40.1068	-255.973	35.1068	-416.8	40.1067	-373.102	40.1068	-52.0634	40.1068	169.38
40.1272	-261.411	35.1272	-421	40.127	-391.99	40.1272	-61.6584	40.1272	172.389
40.1475	-250.05	35.1475	-417.4	40.1474	-368.878	40.1475	-54.9335	40.1475	170.397
40.1678	-267.389	35.1678	-422.2	40.1677	-390.766	40.1678	-53.0085	40.1678	163.406
40.1881	-274.228	35.1881	-433.6	40.188	-374.655	40.1881	-52.0435	40.1881	159.415
40.2084	-261.467	35.2084	-438.4	40.2083	-374.543	40.2084	-57.7985	40.2084	158.424
40.2287	-254.305	35.2287	-435.4	40.2286	-382.431	40.2287	-55.8736	40.2287	159.433
40.249	-264.644	35.249	-449.2	40.2489	-383.319	40.249	-56.8286	40.249	160.442
40.2694	-265.183	35.2694	-442.6	40.2692	-377.208	40.2694	-53.9436	40.2694	168.45
40.2897	-244.092	35.2897	-459.4	40.2896	-378.096	40.2897	-66.4186	40.2897	163.459
40.31	-262.915	35.31	-447.4	40.3099	-376.984	40.31	-57.7737	40.31	169.468
40.3303	-243.238	35.3303	-457	40.3302	-386.872	40.3303	-64.4887	40.3303	175.477
40.3506	-263.461	35.3506	-451	40.3505	-389.761	40.3506	-53.9237	40.3506	164.486
40.3709	-261.983	35.3709	-467.2	40.3708	-396.649	40.3709	-53.9188	40.3709	167.495
40.3912	-246.506	35.3912	-466.6	40.3911	-384.537	40.3912	-59.6738	40.3912	176.503
40.4116	-259.029	35.4116	-463.6	40.4115	-369.425	40.4116	-51.9888	40.4116	175.512
40.4319	-254.052	35.4319	-464.8	40.4318	-375.313	40.4319	-53.9038	40.4319	167.521
40.4522	-250.475	35.4522	-473.2	40.4521	-377.202	40.4522	-63.4989	40.4522	160.53
40.4725	-265.798	35.4725	-459.4	40.4724	-385.09	40.4725	-59.6539	40.4725	177.539
40.4928	-269.221	35.4928	-464.2	40.4927	-391.978	40.4928	-49.0889	40.4928	168.548
40.5131	-250.944	35.5131	-470.8	40.513	-375.866	40.5131	-55.804	40.5131	173.556
40.5335	-256.467	35.5335	-467.2	40.5333	-373.755	40.5335	-48.119	40.5335	173.565
40.5538	-259.19	35.5538	-471.4	40.5537	-366.643	40.5538	-56.754	40.5538	162.574
40.5741	-259.113	35.5741	-465.4	40.574	-388.531	40.5741	-59.629	40.5741	158.583
40.5944	-260.436	35.5944	-466	40.5943	-394.419	40.5944	-55.7841	40.5944	157.592
40.6147	-269.459	35.6147	-475	40.6146	-366.308	40.6147	-62.4991	40.6147	165.601
40.635	-256.082	35.635	-473.8	40.6349	-380.196	40.635	-54.8141	40.635	167.609
40.6553	-245.505	35.6553	-467.8	40.6552	-380.084	40.6553	-66.3291	40.6553	169.618
40.6756	-255.228	35.6756	-481	40.6756	-383.972	40.6756	-57.6842	40.6756	177.627
40.696	-267.051	35.696	-460	40.6959	-390.861	40.696	-66.3192	40.696	170.636
40.7163	-267.674	35.7163	-479.2	40.7162	-383.749	40.7163	-52.8742	40.7163	174.645
40.7366	-256.397	35.7366	-467.8	40.7365	-381.637	40.7366	-51.9093	40.7366	165.654
40.7569	-258.419	35.7569	-467.8	40.7568	-389.525	40.7569	-50.9443	40.7569	170.662
40.7772	-262.542	35.7772	-468.4	40.7771	-379.414	40.7772	-51.8993	40.7772	172.671
40.7975	-253.365	35.7975	-475	40.7974	-367.302	40.7975	-62.4543	40.7975	168.68
40.8179	-256.088	35.8179	-469	40.8178	-364.19	40.8179	-51.8894	40.8179	167.689
40.8382	-242.711	35.8382	-470.2	40.8381	-356.078	40.8382	-56.6844	40.8382	166.698
40.8585	-265.034	35.8585	-470.2	40.8584	-387.967	40.8585	-55.7194	40.8585	156.707
40.8788	-259.357	35.8788	-479.8	40.8787	-367.855	40.8788	-50.9145	40.8788	173.715
40.8991	-276.08	35.8991	-477.4	40.899	-369.743	40.8991	-50.9095	40.8991	158.724
40.9194	-263.436	35.9194	-472	40.9193	-371.631	40.9194	-65.3045	40.9194	168.733
40.9397	-267.602	35.9397	-477.4	40.9397	-361.52	40.9397	-43.2195	40.9397	165.742
40.9601	-261.967	35.9601	-472.6	40.96	-388.408	40.9601	-61.4546	40.9601	168.751
40.9804	-261.933	35.9804	-470.2	40.9803	-369.296	40.9804	-59.5296	40.9804	169.76
41.0007	-267.498	36.0007	-473.8	41.0006	-376.184	41.0007	-51.8446	41.0007	171.768
41.021	-251.364	36.021	-466.6	41.0209	-389.073	41.021	-57.5996	41.021	171.777
41.0413	-254.83	36.0413	-462.4	41.0412	-376.961	41.0413	-60.4747	41.0413	162.786
41.0616	-280.695	36.0616	-479.2	41.0615	-374.849	41.0616	-59.5097	41.0616	159.795
41.0819	-256.161	36.0819	-472.6	41.0819	-356.737	41.0819	-54.7047	41.0819	166.804
41.1023	-244.226	36.1023	-469	41.1022	-380.626	41.1023	-53.7398	41.1023	175.813
41.1226	-256.792	36.1226	-472.6	41.1225	-377.514	41.1226	-53.7348	41.1226	161.821
41.1429	-254.658	36.1429	-476.8	41.1428	-369.402	41.1429	-60.4498	41.1429	169.83
41.1632	-255.323	36.1632	-473.2	41.1631	-360.29	41.1632	-54.6848	41.1632	171.839
41.1835	-258.089	36.1835	-474.4	41.1834	-380.179	41.1835	-62.3599	41.1835	181.848
41.2038	-264.354	36.2038	-482.8	41.2037	-376.067	41.2038	-52.7549	41.2038	160.857
41.2242	-256.62	36.2242	-466	41.2241	-364.955	41.2242	-59.4699	41.2242	168.866
41.2445	-257.285	36.2445	-475	41.2444	-366.843	41.2445	-61.385	41.2445	168.874
41.2648	-255.151	36.2648	-469.6	41.2647	-387.732	41.2648	-46.02	41.2648	160.883
41.2851	-258.617	36.2851	-478.6	41.285	-382.62	41.2851	-56.575	41.2851	172.892
41.3054	-252.282	36.3054	-479.2	41.3053	-380.508	41.3054	-62.33	41.3054	170.901
41.3257	-262.748	36.3257	-477.4	41.3256	-358.396	41.3257	-52.7251	41.3257	162.91
41.346	-258.513	36.346	-475	41.3459	-379.285	41.346	-50.8001	41.346	173.919
41.3664	-266.879	36.3664	-476.8	41.3663	-368.173	41.3664	-37.3551	41.3664	169.927
41.3867	-263.345	36.3867	-469	41.3866	-382.061	41.3867	-54.6302	41.3867	172.936
41.407	-254.91	36.407	-472.6	41.4069	-364.949	41.407	-58.4652	41.407	157.945
41.4273	-254.176	36.4273	-476.8	41.4272	-387.838	41.4273	-57.5002	41.4273	177.954
41.4476	-256.241	36.4476	-477.4	41.4475	-385.726	41.4476	-45.9752	41.4476	167.963
41.4679	-270.907	36.4679	-475.6	41.4678	-367.614	41.4679	-58.4503	41.4679	176.972
41.4883	-241.472	36.4883	-478.6	41.4881	-364.502	41.4883	-64.2053	41.4883	186.98
41.5086	-258.238	36.5086	-470.2	41.5085	-377.391	41.5086	-56.5203	41.5086	174.989
41.5289	-268.704	36.5289	-474.4	41.5288	-367.279	41.5289	-51.7153	41.5289	168.998
41.5492	-262.369	36.5492	-474.4	41.5491	-353.167	41.5492	-53.6304	41.5492	171.007
41.5695	-245.535	36.5695	-476.8	41.5694	-382.055	41.5695	-62.2654	41.5695	168.016
41.5898	-255.3	36.5898	-475.6	41.5897	-370.944	41.5898	-45.9404	41.5898	165.025
41.6101	-248.266	36.6101	-478	41.61	-363.832	41.6101	-56.4955	41.6101	166.033
41.6305	-265.731	36.6305	-472.6	41.6303	-361.72	41.6305	-57.4505	41.6305	170.042
41.6508	-252.397	36.6508	-478	41.6507	-382.608	41.6508	-55.5255	41.6508	162.051
41.6711	-243.963	36.6711	-475	41.671	-365.497	41.6711	-57.4405	41.6711	176.06
41.6914	-256.528	36.6914	-479.2	41.6913	-377.385	41.6914	-46.8756	41.6914	163.069
41.7117	-241.794	36.7117	-476.2	41.7116	-377.273	41.7117	-56.4706	41.7117	173.078
41.732	-250.859	36.732	-473.2	41.7319	-381.161	41.732	-55.5056	41.732	177.086
41.7523	-249.425	36.7523	-476.8	41.7522	-372.05	41.7523	-45.9006	41.7523	175.095
41.7727	-259.891	36.7727	-474.4	41.7726	-365.938	41.7727	-48.7757	41.7727	164.104
41.793	-253.556	36.793	-468.4	41.7929	-386.826	41.793	-53.5707	41.793	176.113
41.8133	-240.922	36.8133	-476.2	41.8132	-393.714	41.8133	-65.0857	41.8133	163.122
41.8336	-257.687	36.8336	-478.6	41.8335	-374.603	41.8336	-55.4808	41.8336	157.131
41.8539	-252.053	36.8539	-471.4	41.8538	-370.491	41.8539	-53.5558	41.8539	180.139
41.8742	-263.918	36.8742	-483.4	41.8741	-361.379	41.8742	-63.1508	41.8742	174.148
41.8946	-253.384	36.8946	-477.4	41.8944	-398.267	41.8946	-62.1858	41.8946	175.157
41.9149	-250.55	36.9149	-473.2	41.9148	-358.156	41.9149	-53.5409	41.9149	179.166
41.9352	-263.815	36.9352	-479.8	41.9351	-376.044	41.9352	-58.3359	41.9352	175.175
41.9555	-246.981	36.9555	-478	41.9554	-377.932	41.9555	-57.3709	41.9555	176.184
41.9758	-237.146	36.9758	-469.6	41.9757	-368.82	41.9758	-52.566	41.9758	179.192
41.9961	-256.712	36.9961	-477.4	41.996	-375.709	41.9961	-56.401	41.9961	166.201
42.0164	-252.477	37.0164	-471.4	42.0163	-388.597	42.0164	-54.476	42.0164	168.21
42.0367	-258.043	37.0367	-474.4	42.0367	-366.485	42.0367	-43.911	42.0367	173.219
42.0571	-249.609	37.0571	-480.4	42.057	-378.373	42.0571	-51.5861	42.0571	181.228
42.0774	-271.974	37.0774	-475.6	42.0773	-371.262	42.0774	-58.3011	42.0774	169.237
42.0977	-239.04	37.0977	-482.8	42.0976	-370.15	42.0977	-50.6161	42.0977	164.245
42.118	-254.405	37.118	-481.6	42.1179	-365.038	42.118	-51.5712	42.118	168.254
42.1383	-237.571	37.1383	-476.8	42.1382	-367.926	42.1383	-52.5262	42.1383	167.263
42.1586	-257.137	37.1586	-477.4	42.1585	-386.815	42.1586	-65.9612	42.1586	169.272
42.179	-258.502	37.179	-478	42.1789	-382.703	42.179	-50.5962	42.179	171.281
42.1993	-258.468	37.1993	-469.6	42.1992	-378.591	42.1993	-48.6713	42.1993	182.29
42.2196	-265.433	37.2196	-478	42.2195	-372.479	42.2196	-63.0663	42.2196	180.298
42.2399	-268.199	37.2399	-474.4	42.2398	-389.368	42.2399	-42.9013	42.2399	163.307
42.2602	-247.164	37.2602	-476.8	42.2601	-369.256	42.2602	-51.5363	42.2602	163.316
42.2805	-245.73	37.2805	-478.6	42.2804	-365.144	42.2805	-62.0914	42.2805	177.325
42.3008	-240.096	37.3008	-480.4	42.3008	-380.032	42.3008	-60.1664	42.3008	166.334
42.3212	-251.261	37.3212	-475	42.3211	-380.921	42.3212	-48.6414	42.3212	172.343
42.3415	-236.527	37.3415	-481.6	42.3414	-368.809	42.3415	-41.9164	42.3415	172.351
42.3618	-263.092	37.3618	-475.6	42.3617	-378.697	42.3618	-50.5515	42.3618	165.36
42.3821	-253.958	37.3821	-477.4	42.382	-361.585	42.3821	-43.8265	42.3821	164.369
42.4024	-251.824	37.4024	-482.2	42.4023	-372.474	42.4024	-55.3415	42.4024	169.378
42.4227	-248.289	37.4227	-474.4	42.4226	-366.362	42.4227	-54.3766	42.4227	174.387
42.443	-251.055	37.443	-482.8	42.443	-364.25	42.443	-52.4516	42.443	169.396
42.4634	-255.92	37.4634	-476.2	42.4633	-359.138	42.4634	-58.2066	42.4634	178.404
42.4837	-235.586	37.4837	-485.8	42.4836	-376.027	42.4837	-50.5217	42.4837	175.413
42.504	-254.451	37.504	-476.2	42.5039	-354.915	42.504	-59.1567	42.504	181.422
42.5243	-251.617	37.5243	-481	42.5242	-371.803	42.5243	-51.4717	42.5243	172.431
42.5446	-269.083	37.5446	-482.8	42.5445	-362.691	42.5446	-51.4667	42.5446	172.44
42.5649	-255.748	37.5649	-479.2	42.5648	-365.58	42.5649	-48.5818	42.5649	185.449
42.5853	-240.314	37.5853	-478	42.5851	-366.468	42.5853	-52.4168	42.5853	178.457
42.6056	-247.279	37.6056	-480.4	42.6055	-355.356	42.6056	-58.1718	42.6056	163.466
42.6259	-240.945	37.6259	-469.6	42.6258	-358.244	42.6259	-49.5268	42.6259	172.475
42.6462	-243.011	37.6462	-479.2	42.6461	-378.133	42.6462	-56.2419	42.6462	179.484
42.6665	-250.676	37.6665	-479.8	42.6664	-336.021	42.6665	-57.1969	42.6665	172.493
42.6868	-269.542	37.6868	-477.4	42.6867	-365.909	42.6868	-44.7119	42.6868	177.502
42.7071	-249.207	37.7071	-485.2	42.7071	-376.797	42.7071	-57.187	42.7071	159.511
42.7275	-244.973	37.7275	-476.8	42.7274	-385.686	42.7275	-50.462	42.7275	172.519
42.7478	-254.738	37.7478	-475.6	42.7477	-373.574	42.7478	-54.297	42.7478	184.528
42.7681	-247.004	37.7681	-477.4	42.768	-375.462	42.7681	-38.932	42.7681	170.537
42.7884	-224.57	37.7884	-475	42.7883	-366.35	42.7884	-44.6871	42.7884	174.546
42.8087	-249.035	37.8087	-473.8	42.8086	-362.238	42.8087	-52.3621	42.8087	172.555
42.829	-243.401	37.829	-477.4	42.8289	-375.127	42.829	-58.1171	42.829	177.564
42.8494	-245.466	37.8494	-481	42.8492	-363.015	42.8494	-41.7921	42.8494	177.572
42.8697	-256.632	37.8697	-484.6	42.8696	-360.903	42.8697	-55.2272	42.8697	161.581
42.89	-246.097	37.89	-481.6	42.8899	-373.791	42.89	-42.7422	42.89	169.59
42.9103	-239.063	37.9103	-480.4	42.9102	-372.68	42.9103	-47.5372	42.9103	177.599
42.9306	-239.029	37.9306	-481	42.9305	-380.568	42.9306	-49.4523	42.9306	170.608
42.9509	-242.494	37.9509	-477.4	42.9508	-374.456	42.9509	-48.4873	42.9509	175.617
42.9712	-246.66	37.9712	-479.2	42.9711	-384.344	42.9712	-52.3223	42.9712	170.625
42.9915	-247.325	37.9915	-482.2	42.9915	-388.233	42.9915	-44.6373	42.9915	176.634
43.0119	-246.591	38.0119	-483.4	43.0118	-373.121	43.0119	-56.1524	43.0119	176.643
43.0322	-258.457	38.0322	-476.2	43.0321	-353.009	43.0322	-55.1874	43.0322	180.652
43.0525	-258.422	38.0525	-477.4	43.0524	-371.897	43.0525	-53.2624	43.0525	171.661
43.0728	-239.488	38.0728	-477.4	43.0727	-370.786	43.0728	-48.4575	43.0728	168.67
43.0931	-257.653	38.0931	-479.8	43.093	-375.674	43.0931	-55.1725	43.0931	171.678
43.1134	-257.619	38.1134	-482.2	43.1133	-369.562	43.1134	-56.1275	43.1134	167.687
43.1338	-239.384	38.1338	-475.6	43.1337	-349.45	43.1338	-41.7225	43.1338	175.696
43.1541	-242.15	38.1541	-480.4	43.154	-371.339	43.1541	-55.1576	43.1541	181.705
43.1744	-258.216	38.1744	-480.4	43.1743	-371.227	43.1744	-55.1526	43.1744	167.714
43.1947	-252.581	38.1947	-473.8	43.1946	-361.115	43.1947	-47.4676	43.1947	179.723
43.215	-251.847	38.215	-479.8	43.2149	-362.048	43.215	-62.8227	43.215	181.731
43.2353	-241.312	38.2353	-478	43.2352	-351.033	43.2353	-45.5377	43.2353	179.74
43.2557	-244.078	38.2557	-483.4	43.2555	-358.017	43.2557	-42.6527	43.2557	174.749
43.276	-237.744	38.276	-480.4	43.2759	-374.002	43.276	-44.5677	43.276	176.758
43.2963	-243.309	38.2963	-478	43.2962	-375.986	43.2963	-45.5228	43.2963	176.767
43.3166	-234.175	38.3166	-488.2	43.3165	-377.971	43.3166	-47.4378	43.3166	161.776
43.3369	-237.64	38.3369	-479.8	43.3368	-368.955	43.3369	-52.2328	43.3369	178.784
43.3572	-246.006	38.3572	-477.4	43.3571	-361.94	43.3572	-53.1878	43.3572	177.793
43.3775	-236.871	38.3775	-486.4	43.3774	-370.925	43.3775	-47.4229	43.3775	177.802
43.3978	-245.937	38.3978	-478	43.3978	-377.909	43.3978	-55.0979	43.3978	176.811
43.4182	-255.003	38.4182	-481.6	43.4181	-378.894	43.4182	-54.1329	43.4182	176.82
43.4385	-251.468	38.4385	-478.6	43.4384	-355.878	43.4385	-49.328	43.4385	178.829
43.4588	-245.134	38.4588	-485.8	43.4587	-373.863	43.4588	-55.083	43.4588	177.837
43.4791	-253.499	38.4791	-476.2	43.479	-361.847	43.4791	-52.198	43.4791	171.846
43.4994	-228.965	38.4994	-477.4	43.4993	-375.832	43.4994	-64.673	43.4994	177.855
43.5197	-226.83	38.5197	-472.6	43.5196	-367.816	43.5197	-59.8681	43.5197	171.864
43.5401	-240.096	38.5401	-479.2	43.54	-366.801	43.5401	-55.0631	43.5401	166.873
43.5604	-240.762	38.5604	-484	43.5603	-364.785	43.5604	-56.0181	43.5604	172.882
43.5807	-239.327	38.5807	-474.4	43.5806	-365.77	43.5807	-53.1331	43.5807	170.89
43.601	-248.393	38.601	-476.2	43.6009	-363.754	43.601	-42.5682	43.601	169.899
43.6213	-229.458	38.6213	-481	43.6212	-374.739	43.6213	-42.5632	43.6213	165.908
43.6416	-233.624	38.6416	-479.2	43.6415	-369.723	43.6416	-47.3582	43.6416	172.917
43.6619	-237.09	38.6619	-478	43.6619	-357.708	43.6619	-52.1532	43.6619	165.926
43.6823	-224.455	38.6823	-480.4	43.6822	-380.693	43.6823	-48.3083	43.6823	176.935
43.7026	-230.021	38.7026	-484.6	43.7025	-365.677	43.7026	-55.0233	43.7026	169.943
43.7229	-238.386	38.7229	-480.4	43.7228	-352.662	43.7229	-40.6183	43.7229	165.952
43.7432	-230.652	38.7432	-488.8	43.7431	-343.646	43.7432	-47.3334	43.7432	168.961
43.7635	-248.817	38.7635	-482.2	43.7634	-367.631	43.7635	-46.3684	43.7635	171.97
43.7838	-226.383	38.7838	-480.4	43.7837	-357.615	43.7838	-44.4434	43.7838	174.979
43.8041	-251.549	38.8041	-481	43.804	-360.6	43.8041	-52.1185	43.8041	162.988
43.8245	-230.514	38.8245	-485.2	43.8244	-377.584	43.8245	-54.9935	43.8245	179.996
43.8448	-245.88	38.8448	-482.8	43.8447	-368.569	43.8448	-57.8685	43.8448	165.005
43.8651	-243.045	38.8651	-482.8	43.865	-363.553	43.8651	-52.1035	43.8651	188.014
43.8854	-245.111	38.8854	-478	43.8853	-357.538	43.8854	-45.3786	43.8854	171.023
43.9057	-252.076	38.9057	-483.4	43.9056	-392.522	43.9057	-45.3736	43.9057	174.032
43.926	-244.342	38.926	-482.2	43.9259	-364.507	43.926	-52.0886	43.926	171.041
43.9464	-247.108	38.9464	-482.8	43.9463	-366.491	43.9464	-58.8036	43.9464	176.049
43.9667	-249.173	38.9667	-484.6	43.9666	-364.476	43.9667	-50.1587	43.9667	186.058
43.987	-254.039	38.987	-485.8	43.9869	-372.46	43.987	-49.1937	43.987	174.067
44.0073	-224.604	39.0073	-477.4	44.0072	-369.445	44.0073	-47.2687	44.0073	166.076
44.0276	-237.17	39.0276	-481	44.0275	-375.43	44.0276	-41.5037	44.0276	172.085
44.0479	-238.536	39.0479	-481	44.0478	-349.414	44.0479	-60.6988	44.0479	173.094
44.0682	-256.001	39.0682	-485.2	44.0682	-365.399	44.0682	-47.2538	44.0682	177.102
44.0886	-252.467	39.0886	-478	44.0885	-373.383	44.0886	-52.0488	44.0886	178.111
44.1089	-250.332	39.1089	-478	44.1088	-358.368	44.1089	-46.2839	44.1089	181.12
44.1292	-248.198	39.1292	-478	44.1291	-370.352	44.1292	-51.0789	44.1292	169.129
44.1495	-247.463	39.1495	-487.6	44.1494	-379.337	44.1495	-55.8739	44.1495	174.138
44.1698	-260.729	39.1698	-481.6	44.1697	-380.321	44.1698	-36.669	44.1698	180.147
44.1901	-243.895	39.1901	-476.8	44.19	-365.306	44.1901	-52.024	44.1901	179.155
44.2105	-238.26	39.2105	-476.8	44.2103	-356.29	44.2105	-58.739	44.2105	169.164
44.2308	-252.926	39.2308	-485.2	44.2307	-375.275	44.2308	-54.894	44.2308	173.173
44.2511	-236.091	39.2511	-476.8	44.251	-363.259	44.2511	-56.8091	44.2511	175.182
44.2714	-238.157	39.2714	-475.6	44.2713	-359.244	44.2714	-47.2041	44.2714	184.191
44.2917	-252.123	39.2917	-480.4	44.2916	-364.228	44.2917	-51.9991	44.2917	165.2
44.312	-243.688	39.312	-479.2	44.3119	-369.213	44.312	-51.9941	44.312	183.208
44.3323	-226.154	39.3323	-478.6	44.3322	-373.198	44.3323	-45.2692	44.3323	176.217
44.3527	-255.519	39.3527	-477.4	44.3526	-357.182	44.3527	-46.2242	44.3527	173.226
44.373	-242.185	39.373	-482.8	44.3729	-380.167	44.373	-52.9392	44.373	172.235
44.3933	-254.05	39.3933	-481.6	44.3932	-357.151	44.3933	-45.2542	44.3933	171.244
44.4136	-226.716	39.4136	-476.8	44.4135	-365.136	44.4136	-45.2493	44.4136	173.253
44.4339	-237.882	39.4339	-483.4	44.4338	-371.12	44.4339	-45.2443	44.4339	179.261
44.4542	-255.347	39.4542	-479.2	44.4541	-375.105	44.4542	-44.2793	44.4542	168.27
44.4745	-243.413	39.4745	-477.4	44.4744	-358.089	44.4745	-42.3544	44.4745	180.279
44.4949	-243.378	39.4949	-480.4	44.4948	-376.074	44.4949	-49.0694	44.4949	168.288
44.5152	-242.644	39.5152	-484.6	44.5151	-366.058	44.5152	-52.9044	44.5152	170.297
44.5355	-242.609	39.5355	-485.8	44.5354	-358.043	44.5355	-46.1795	44.5355	182.306
44.5558	-231.375	39.5558	-481	44.5557	-366.027	44.5558	-50.9745	44.5558	170.314
44.5761	-227.141	39.5761	-482.2	44.576	-355.012	44.5761	-52.8895	44.5761	169.323
44.5964	-255.806	39.5964	-484.6	44.5963	-363.996	44.5964	-57.6845	44.5964	175.332
44.6168	-245.272	39.6168	-485.8	44.6166	-370.981	44.6168	-55.7596	44.6168	171.341
44.6371	-243.837	39.6371	-481.6	44.637	-354.965	44.6371	-57.6746	44.6371	171.35
44.6574	-247.303	39.6574	-479.2	44.6573	-364.95	44.6574	-50.9496	44.6574	169.359
44.6777	-238.169	39.6777	-482.2	44.6776	-357.935	44.6777	-58.6246	44.6777	176.367
44.698	-264.734	39.698	-482.2	44.6979	-357.919	44.698	-42.2997	44.698	173.376
44.7183	-246.5	39.7183	-472	44.7182	-371.904	44.7183	-28.8547	44.7183	170.385
44.7386	-229.665	39.7386	-484.6	44.7385	-380.888	44.7386	-49.9697	44.7386	182.394
44.7589	-244.331	39.7589	-481.6	44.7589	-373.873	44.7589	-31.7248	44.7589	172.403
44.7793	-243.596	39.7793	-479.8	44.7792	-380.857	44.7793	-42.2798	44.7793	176.412
44.7996	-254.062	39.7996	-486.4	44.7995	-361.842	44.7996	-44.1948	44.7996	171.42
44.8199	-247.728	39.8199	-481.6	44.8198	-354.826	44.8199	-43.2298	44.8199	167.429
44.8402	-241.393	39.8402	-485.2	44.8401	-368.811	44.8402	-48.0249	44.8402	174.438
44.8605	-256.759	39.8605	-481.6	44.8604	-362.795	44.8605	-52.8199	44.8605	174.447
44.8808	-237.824	39.8808	-479.8	44.8807	-372.78	44.8808	-50.8949	44.8808	169.456
44.9012	-249.69	39.9012	-478.6	44.9011	-361.764	44.9012	-58.5699	44.9012	173.465
44.9215	-229.356	39.9215	-479.8	44.9214	-354.749	44.9215	-46.085	44.9215	167.473
44.9418	-253.821	39.9418	-483.4	44.9417	-363.733	44.9418	-44.16	44.9418	182.482
44.9621	-242.587	39.9621	-480.4	44.962	-365.718	44.9621	-42.235	44.9621	165.491
44.9824	-253.752	39.9824	-476.8	44.9823	-359.702	44.9824	-56.6301	44.9824	175.5
45.0027	-249.518	40.0027	-487	45.0026	-377.687	45.0027	-49.9051	45.0027	164.509
45.023	-256.483	40.023	-486.4	45.023	-357.672	45.023	-51.8201	45.023	176.518
45.0434	-259.949	40.0434	-481	45.0433	-362.656	45.0434	-39.3351	45.0434	174.526
45.0637	-263.415	40.0637	-478	45.0636	-351.641	45.0637	-43.1702	45.0637	173.535
45.084	-252.18	40.084	-472	45.0839	-366.625	45.084	-59.4852	45.084	177.544
45.1043	-257.046	40.1043	-481.6	45.1042	-368.61	45.1043	-53.7202	45.1043	171.553
45.1246	-269.611	40.1246	-480.4	45.1245	-367.594	45.1246	-41.2353	45.1246	173.562
45.1449	-254.877	40.1449	-486.4	45.1448	-376.579	45.1449	-50.8303	45.1449	177.571
45.1653	-251.342	40.1653	-483.4	45.1651	-361.563	45.1653	-50.8253	45.1653	169.579
45.1856	-256.208	40.1856	-482.2	45.1855	-365.548	45.1856	-54.6603	45.1856	163.588
45.2059	-247.074	40.2059	-482.8	45.2058	-362.532	45.2059	-50.8154	45.2059	164.597
45.2262	-237.939	40.2262	-480.4	45.2261	-363.517	45.2262	-46.0104	45.2262	172.606
45.2465	-261.705	40.2465	-482.2	45.2464	-374.501	45.2465	-44.0854	45.2465	172.615
45.2668	-252.57	40.2668	-483.4	45.2667	-373.486	45.2668	-41.2004	45.2668	166.624
45.2871	-249.736	40.2871	-479.2	45.287	-347.47	45.2871	-50.7955	45.2871	154.632
45.3075	-241.302	40.3075	-478.6	45.3074	-362.455	45.3075	-31.5905	45.3075	164.641
45.3278	-259.467	40.3278	-484	45.3277	-352.44	45.3278	-45.9855	45.3278	169.65
45.3481	-263.633	40.3481	-484.6	45.348	-367.424	45.3481	-34.4606	45.3481	169.659
45.3684	-265.698	40.3684	-481	45.3683	-369.409	45.3684	-54.6156	45.3684	174.668
45.3887	-260.764	40.3887	-482.8	45.3886	-374.393	45.3887	-38.2906	45.3887	165.677
45.409	-259.329	40.409	-480.4	45.4089	-369.378	45.409	-44.0456	45.409	175.685
45.4293	-263.495	40.4293	-480.4	45.4293	-366.362	45.4293	-51.7207	45.4293	170.694
45.4497	-247.361	40.4497	-482.8	45.4496	-357.347	45.4497	-42.1157	45.4497	173.703
45.47	-244.526	40.47	-475	45.4699	-351.331	45.47	-47.8707	45.47	173.712
45.4903	-242.392	40.4903	-478	45.4902	-363.316	45.4903	-47.8657	45.4903	171.721
45.5106	-252.157	40.5106	-478.6	45.5105	-364.3	45.5106	-32.5008	45.5106	166.73
45.5309	-259.823	40.5309	-481.6	45.5308	-368.285	45.5309	-44.0158	45.5309	171.738
45.5512	-245.789	40.5512	-484	45.5511	-381.269	45.5512	-37.2908	45.5512	164.747
45.5716	-261.154	40.5716	-480.4	45.5714	-370.254	45.5716	-39.2059	45.5716	170.756
45.5919	-260.42	40.5919	-479.8	45.5918	-357.238	45.5919	-49.7609	45.5919	171.765
45.6122	-261.785	40.6122	-475.6	45.6121	-346.223	45.6122	-36.3159	45.6122	177.774
45.6325	-248.451	40.6325	-480.4	45.6324	-365.207	45.6325	-47.8309	45.6325	170.783
45.6528	-266.616	40.6528	-478	45.6527	-365.192	45.6528	-48.786	45.6528	178.791
45.6731	-251.882	40.6731	-479.2	45.673	-368.177	45.6731	-50.701	45.6731	174.8
45.6934	-256.748	40.6934	-481	45.6933	-372.161	45.6934	-43.976	45.6934	165.809
45.7138	-251.813	40.7138	-483.4	45.7137	-369.146	45.7138	-48.7711	45.7138	174.818
45.7341	-251.079	40.7341	-478	45.734	-358.13	45.7341	-52.6061	45.7341	175.827
45.7544	-246.844	40.7544	-479.8	45.7543	-372.115	45.7544	-43.9611	45.7544	169.836
45.7747	-254.51	40.7747	-479.8	45.7746	-376.099	45.7747	-47.7961	45.7747	169.844
45.795	-243.275	40.795	-487.6	45.7949	-367.084	45.795	-44.9112	45.795	165.853
45.8153	-265.641	40.8153	-484	45.8152	-350.068	45.8153	-42.0262	45.8153	163.862
45.8357	-254.407	40.8357	-481	45.8355	-369.053	45.8357	-36.2612	45.8357	180.871
45.856	-263.472	40.856	-485.2	45.8559	-371.037	45.856	-37.2163	45.856	169.88
45.8763	-262.738	40.8763	-481	45.8762	-352.022	45.8763	-42.9713	45.8763	163.889
45.8966	-259.903	40.8966	-478.6	45.8965	-366.006	45.8966	-39.1263	45.8966	164.897
45.9169	-271.069	40.9169	-476.8	45.9168	-351.991	45.9169	-46.8013	45.9169	160.906
45.9372	-245.835	40.9372	-482.2	45.9371	-368.975	45.9372	-41.0364	45.9372	170.915
45.9575	-239.5	40.9575	-482.8	45.9574	-355.96	45.9575	-47.7514	45.9575	166.924
45.9778	-247.166	40.9778	-473.8	45.9778	-356.945	45.9778	-35.2664	45.9778	169.933
45.9982	-266.731	40.9982	-482.2	45.9981	-348.929	45.9982	-48.7014	45.9982	177.942
46.0185	-263.897	41.0185	-487.6	46.0184	-366.914	46.0185	-48.6965	46.0185	165.95
46.0388	-264.562	41.0388	-482.2	46.0387	-361.898	46.0388	-48.6915	46.0388	174.959
46.0591	-263.828	41.0591	-479.8	46.059	-351.883	46.0591	-45.8065	46.0591	182.968
46.0794	-252.594	41.0794	-483.4	46.0793	-359.867	46.0794	-31.4016	46.0794	173.977
46.0997	-258.159	41.0997	-484.6	46.0996	-347.852	46.0997	-40.0366	46.0997	174.986
46.1201	-251.125	41.1201	-478.6	46.12	-351.836	46.1201	-48.6716	46.1201	168.995
46.1404	-272.09	41.1404	-481.6	46.1403	-343.821	46.1404	-40.9866	46.1404	174.003
46.1607	-249.656	41.1607	-480.4	46.1606	-345.805	46.1607	-43.8617	46.1607	170.012
46.181	-255.222	41.181	-484	46.1809	-353.79	46.181	-48.6567	46.181	176.021
46.2013	-244.687	41.2013	-481	46.2012	-344.774	46.2013	-49.6117	46.2013	164.03
46.2216	-248.153	41.2216	-487	46.2215	-325.759	46.2216	-47.6868	46.2216	174.039
46.2419	-271.218	41.2419	-481.6	46.2418	-357.743	46.2419	-40.0018	46.2419	163.048
46.2623	-254.384	41.2623	-481	46.2622	-360.728	46.2623	-47.6768	46.2623	184.056
46.2826	-248.049	41.2826	-482.2	46.2825	-359.712	46.2826	-40.9518	46.2826	175.065
46.3029	-255.715	41.3029	-484.6	46.3028	-341.697	46.3029	-43.8269	46.3029	164.074
46.3232	-254.981	41.3232	-481	46.3231	-350.682	46.3232	-46.7019	46.3232	167.083
46.3435	-258.446	41.3435	-480.4	46.3434	-337.666	46.3435	-37.0969	46.3435	179.092
46.3638	-243.712	41.3638	-478	46.3637	-349.651	46.3638	-39.0119	46.3638	165.101
46.3841	-233.877	41.3841	-490	46.3841	-334.635	46.3841	-41.887	46.3841	164.109
46.4045	-247.843	41.4045	-481.6	46.4044	-329.62	46.4045	-41.882	46.4045	168.118
46.4248	-259.008	41.4248	-478.6	46.4247	-345.604	46.4248	-41.877	46.4248	168.127
46.4451	-263.874	41.4451	-483.4	46.445	-342.589	46.4451	-38.032	46.4451	169.136
46.4654	-245.64	41.4654	-483.4	46.4653	-354.573	46.4654	-39.9471	46.4654	166.145
46.4857	-248.405	41.4857	-482.8	46.4856	-339.558	46.4857	-39.9421	46.4857	169.154
46.506	-240.671	41.506	-480.4	46.5059	-350.542	46.506	-37.0571	46.506	172.162
46.5264	-251.136	41.5264	-478.6	46.5262	-334.527	46.5264	-32.2522	46.5264	162.171
46.5467	-265.802	41.5467	-476.8	46.5466	-346.511	46.5467	-43.7672	46.5467	168.18
46.567	-248.268	41.567	-478.6	46.5669	-327.496	46.567	-46.6422	46.567	170.189
46.5873	-256.633	41.5873	-477.4	46.5872	-320.48	46.5873	-47.5973	46.5873	172.198
46.6076	-259.399	41.6076	-480.4	46.6075	-326.465	46.6076	-45.6723	46.6076	181.207
46.6279	-262.864	41.6279	-482.8	46.6278	-340.45	46.6279	-52.3873	46.6279	161.215
46.6482	-264.93	41.6482	-477.4	46.6481	-335.434	46.6482	-27.4223	46.6482	181.224
46.6686	-243.195	41.6686	-481.6	46.6685	-338.419	46.6686	-51.4174	46.6686	164.233
46.6889	-262.061	41.6889	-481	46.6888	-328.403	46.6889	-42.7724	46.6889	177.242
46.7092	-270.427	41.7092	-487.6	46.7091	-329.388	46.7092	-30.2874	46.7092	165.251
46.7295	-264.792	41.7295	-479.8	46.7294	-321.372	46.7295	-46.6024	46.7295	167.26
46.7498	-245.858	41.7498	-485.8	46.7497	-306.357	46.7498	-33.1575	46.7498	173.268
46.7701	-251.423	41.7701	-487.6	46.77	-341.341	46.7701	-42.7525	46.7701	159.277
46.7904	-244.389	41.7904	-478.6	46.7903	-321.326	46.7904	-36.0275	46.7904	171.281
46.8108	-238.055	41.8108	-482.2	46.8107	-337.31	46.8108	-39.8625	46.8108	168.284
46.8311	-258.32	41.8311	-475.6	46.831	-335.295	46.8311	-47.5376	46.8311	171.288
46.8514	-241.486	41.8514	-482.2	46.8513	-325.279	46.8514	-45.6126	46.8514	163.291
46.8717	-261.751	41.8717	-480.4	46.8716	-304.264	46.8717	-33.1276	46.8717	175.295
46.892	-269.417	41.892	-482.2	46.8919	-315.248	46.892	-29.2827	46.892	178.298
46.9123	-256.082	41.9123	-478	46.9122	-302.233	46.9123	-33.1177	46.9123	163.302
46.9327	-277.748	41.9327	-478	46.9325	-322.217	46.9327	-35.0327	46.9327	164.305
46.953	-243.414	41.953	-482.8	46.9529	-332.202	46.953	-31.1878	46.953	172.309
46.9733	-255.279	41.9733	-480.4	46.9732	-296.187	46.9733	-36.9428	46.9733	169.312
46.9936	-253.845	41.9936	-485.8	46.9935	-333.171	46.9936	-33.0978	46.9936	161.316
47.0139	-237.01	42.0139	-477.4	47.0138	-308.156	47.0139	-27.3328	47.0139	162.32
47.0342	-246.776	42.0342	-484	47.0341	-310.14	47.0342	-38.8479	47.0342	174.323
47.0545	-246.741	42.0545	-479.8	47.0544	-312.125	47.0545	-45.5629	47.0545	164.327
47.0749	-247.407	42.0749	-484	47.0748	-302.109	47.0749	-40.7579	47.0749	169.33
47.0952	-241.073	42.0952	-479.8	47.0951	-301.094	47.0952	-48.4329	47.0952	178.334
47.1155	-252.238	42.1155	-475	47.1154	-297.078	47.1155	-36.908	47.1155	169.337
47.1358	-241.004	42.1358	-482.8	47.1357	-290.063	47.1358	-47.463	47.1358	170.341
47.1561	-254.969	42.1561	-482.8	47.156	-311.047	47.1561	-39.778	47.1561	163.344
47.1764	-257.035	42.1764	-485.2	47.1763	-315.032	47.1764	-40.733	47.1764	168.348
47.1968	-236.701	42.1968	-477.4	47.1966	-309.016	47.1968	-31.1281	47.1968	165.351
47.2171	-261.166	42.2171	-484.6	47.217	-291.001	47.2171	-40.7231	47.2171	166.355
47.2374	-253.432	42.2374	-482.8	47.2373	-285.985	47.2374	-38.7981	47.2374	180.359
47.2577	-233.097	42.2577	-477.4	47.2576	-296.97	47.2577	-43.5932	47.2577	160.362
47.278	-238.663	42.278	-476.8	47.2779	-292.954	47.278	-39.7482	47.278	166.366
47.2983	-253.328	42.2983	-481.6	47.2982	-311.939	47.2983	-35.9032	47.2983	172.369
47.3186	-239.994	42.3186	-480.4	47.3185	-283.924	47.3186	-39.7382	47.3186	174.373
47.3389	-239.26	42.3389	-479.8	47.3389	-312.908	47.3389	-44.5333	47.3389	183.376
47.3593	-238.525	42.3593	-481	47.3592	-289.893	47.3593	-36.8483	47.3593	175.38
47.3796	-238.491	42.3796	-481.6	47.3795	-281.877	47.3796	-42.6033	47.3796	179.383
47.3999	-236.356	42.3999	-482.2	47.3998	-312.862	47.3999	-37.7984	47.3999	175.387
47.4202	-236.322	42.4202	-472	47.4201	-279.846	47.4202	-31.0734	47.4202	167.39
47.4405	-232.088	42.4405	-481	47.4404	-284.831	47.4405	-41.6284	47.4405	172.394
47.4608	-229.953	42.4608	-481	47.4607	-290.815	47.4608	-44.5034	47.4608	179.398
47.4811	-253.719	42.4811	-481	47.4811	-300.8	47.4811	-21.4585	47.4811	173.401
47.5015	-238.284	42.5015	-482.8	47.5014	-279.784	47.5015	-32.9735	47.5015	180.405
47.5218	-237.55	42.5218	-479.2	47.5217	-298.769	47.5218	-46.4085	47.5218	173.408
47.5421	-240.315	42.5421	-482.2	47.542	-297.753	47.5421	-29.1236	47.5421	171.412
47.5624	-223.481	42.5624	-482.2	47.5623	-276.738	47.5624	-33.9186	47.5624	175.415
47.5827	-217.147	42.5827	-475.6	47.5826	-295.722	47.5827	-36.7936	47.5827	171.419
47.6031	-217.112	42.6031	-476.8	47.6029	-291.707	47.6031	-31.0286	47.6031	178.422
47.6234	-204.478	42.6234	-480.4	47.6233	-293.692	47.6234	-44.4637	47.6234	182.426
47.6437	-228.943	42.6437	-479.8	47.6436	-282.676	47.6437	-36.7787	47.6437	167.429
47.664	-212.809	42.664	-483.4	47.6639	-290.661	47.664	-25.2537	47.664	171.433
47.6843	-208.574	42.6843	-478.6	47.6842	-315.645	47.6843	-39.6487	47.6843	176.437
47.7046	-220.44	42.7046	-483.4	47.7045	-306.63	47.7046	-33.8838	47.7046	164.44
47.7249	-217.606	42.7249	-471.4	47.7248	-308.614	47.7249	-28.1188	47.7249	165.444
47.7452	-202.871	42.7452	-478.6	47.7452	-296.599	47.7452	-43.4738	47.7452	183.447
47.7656	-210.537	42.7656	-480.4	47.7655	-309.583	47.7656	-14.6689	47.7656	175.451
47.7859	-210.502	42.7859	-479.2	47.7858	-291.568	47.7859	-24.2639	47.7859	173.454
47.8062	-213.268	42.8062	-488.2	47.8061	-298.552	47.8062	-42.4989	47.8062	181.458
47.8265	-204.834	42.8265	-484.6	47.8264	-310.537	47.8265	-23.2939	47.8265	186.461
47.8468	-206.199	42.8468	-479.8	47.8467	-305.521	47.8468	-33.849	47.8468	179.465
47.8671	-186.565	42.8671	-478	47.867	-299.506	47.8671	-33.844	47.8671	172.468
47.8875	-189.33	42.8875	-480.4	47.8874	-305.49	47.8875	-32.879	47.8875	177.472
47.9078	-187.896	42.9078	-474.4	47.9077	-295.475	47.9078	-46.3141	47.9078	181.476
47.9281	-195.561	42.9281	-474.4	47.928	-311.459	47.9281	-35.7491	47.9281	181.479
47.9484	-192.027	42.9484	-480.4	47.9483	-314.444	47.9484	-29.0241	47.9484	179.483
47.9687	-182.193	42.9687	-478	47.9686	-332.429	47.9687	-30.9391	47.9687	191.486
47.989	-177.958	42.989	-476.8	47.9889	-316.413	47.989	-35.7342	47.989	188.49
48.0093	-159.724	43.0093	-472	48.0092	-321.398	48.0093	-40.5292	48.0093	188.493
48.0297	-152.689	43.0297	-481.6	48.0296	-293.382	48.0297	-28.0442	48.0297	194.497
48.05	-158.955	43.05	-476.8	48.0499	-342.367	48.05	-36.6792	48.05	203.5
48.0703	-164.52	43.0703	-478	48.0702	-320.351	48.0703	-29.9543	48.0703	198.504
48.0906	-164.486	43.0906	-484	48.0905	-317.336	48.0906	-32.8293	48.0906	190.507
48.1109	-178.452	43.1109	-481	48.1108	-325.32	48.1109	-28.0243	48.1109	193.511
48.1312	-149.717	43.1312	-484.6	48.1311	-319.305	48.1312	-39.5393	48.1312	198.515
48.1516	-142.683	43.1516	-485.2	48.1514	-321.289	48.1516	-36.6544	48.1516	191.518
48.1719	-154.548	43.1719	-479.2	48.1718	-333.274	48.1719	-26.0894	48.1719	186.522
48.1922	-166.414	43.1922	-476.2	48.1921	-335.258	48.1922	-24.1644	48.1922	189.525
48.2125	-155.18	43.2125	-481.6	48.2124	-333.243	48.2125	-29.9195	48.2125	188.529
48.2328	-159.345	43.2328	-484.6	48.2327	-315.227	48.2328	-28.9545	48.2328	183.532
48.2531	-141.811	43.2531	-475.6	48.253	-339.212	48.2531	-35.6695	48.2531	223.536
48.2734	-140.376	43.2734	-477.4	48.2733	-336.197	48.2734	-32.7846	48.2734	197.539
48.2938	-148.042	43.2938	-478	48.2936	-345.181	48.2938	-17.4196	48.2938	202.543
48.3141	-124.907	43.3141	-479.8	48.314	-336.166	48.3141	-34.6946	48.3141	202.547
48.3344	-161.973	43.3344	-483.4	48.3343	-334.15	48.3344	-30.8496	48.3344	206.55
48.3547	-130.439	43.3547	-480.4	48.3546	-354.135	48.3547	-28.9247	48.3547	211.554
48.375	-143.704	43.375	-481	48.3749	-327.119	48.375	-21.2397	48.375	205.557
48.3953	-121.97	43.3953	-479.8	48.3952	-339.104	48.3953	-27.9547	48.3953	211.561
48.4156	-152.735	43.4156	-486.4	48.4155	-344.088	48.4156	-31.7897	48.4156	195.564
48.436	-128.901	43.436	-484.6	48.4359	-342.073	48.436	-16.4248	48.436	199.568
48.4563	-143.567	43.4563	-486.4	48.4562	-353.057	48.4563	-42.3398	48.4563	201.571
48.4766	-127.432	43.4766	-483.4	48.4765	-340.042	48.4766	-40.4148	48.4766	182.575
48.4969	-145.598	43.4969	-482.8	48.4968	-346.026	48.4969	-30.8099	48.4969	191.578
48.5172	-149.763	43.5172	-479.2	48.5171	-347.011	48.5172	-37.5249	48.5172	205.582
48.5375	-141.329	43.5375	-482.2	48.5374	-347.995	48.5375	-34.6399	48.5375	196.585
48.5579	-147.594	43.5579	-487	48.5577	-358.98	48.5579	-35.5949	48.5579	205.589
48.5782	-149.66	43.5782	-490	48.5781	-363.964	48.5782	-37.51	48.5782	196.593
48.5985	-161.526	43.5985	-482.8	48.5984	-346.949	48.5985	-29.825	48.5985	200.596
48.6188	-162.891	43.6188	-477.4	48.6187	-334.934	48.6188	-39.42	48.6188	201.6
48.6391	-175.457	43.6391	-472.6	48.639	-361.918	48.6391	-26.9351	48.6391	180.603
48.6594	-180.322	43.6594	-481	48.6593	-354.903	48.6594	-28.8501	48.6594	200.607
48.6797	-180.988	43.6797	-488.2	48.6796	-334.887	48.6797	-29.8051	48.6797	186.61
48.7	-177.453	43.7	-482.8	48.7	-356.872	48.7	-17.3201	48.7	193.614
48.7204	-183.719	43.7204	-487	48.7203	-341.856	48.7204	-48.0352	48.7204	180.617
48.7407	-177.385	43.7407	-484.6	48.7406	-344.841	48.7407	-33.6302	48.7407	189.621
48.761	-208.15	43.761	-476.8	48.7609	-356.825	48.761	-38.4252	48.761	191.625
48.7813	-194.116	43.7813	-478.6	48.7812	-347.81	48.7813	-29.7802	48.7813	195.628
48.8016	-198.281	43.8016	-479.8	48.8015	-364.794	48.8016	-34.5753	48.8016	186.632
48.8219	-191.947	43.8219	-484.6	48.8218	-360.779	48.8219	-29.7703	48.8219	193.635
48.8423	-198.913	43.8423	-484	48.8421	-350.763	48.8423	-29.7653	48.8423	184.639
48.8626	-198.878	43.8626	-478	48.8625	-364.748	48.8626	-23.0404	48.8626	183.642
48.8829	-212.144	43.8829	-481	48.8828	-356.732	48.8829	-28.7954	48.8829	177.646
48.9032	-211.409	43.9032	-475.6	48.9031	-363.717	48.9032	-29.7504	48.9032	173.649
48.9235	-214.175	43.9235	-472.6	48.9234	-370.701	48.9235	-32.6254	48.9235	181.653
48.9438	-221.84	43.9438	-481.6	48.9437	-365.686	48.9438	-43.1805	48.9438	186.656
48.9641	-214.106	43.9641	-484.6	48.9641	-353.671	48.9641	-18.2155	48.9641	178.66
48.9845	-216.172	43.9845	-487.6	48.9844	-363.655	48.9845	-39.3305	48.9845	182.664
49.0048	-216.837	44.0048	-482.2	49.0047	-362.64	49.0048	-31.6455	49.0048	181.667
49.0251	-211.203	44.0251	-478.6	49.025	-376.624	49.0251	-26.8406	49.0251	189.671
49.0454	-240.568	44.0454	-487	49.0453	-369.609	49.0454	-40.2756	49.0454	175.674
49.0657	-226.534	44.0657	-481.6	49.0656	-356.593	49.0657	-44.1106	49.0657	180.678
49.086	-235.6	44.086	-482.8	49.0859	-366.578	49.086	-35.4657	49.086	177.681
49.1063	-235.565	44.1063	-475.6	49.1063	-351.562	49.1063	-30.6607	49.1063	164.685
49.1267	-224.331	44.1267	-483.4	49.1266	-366.547	49.1267	-26.8157	49.1267	173.688
49.147	-232.696	44.147	-481.6	49.1469	-356.531	49.147	-28.7307	49.147	178.692
49.1673	-237.562	44.1673	-480.4	49.1672	-361.516	49.1673	-44.0858	49.1673	176.695
49.1876	-233.327	44.1876	-473.8	49.1875	-361.5	49.1876	-55.6008	49.1876	167.699
49.2079	-245.193	44.2079	-482.8	49.2078	-369.485	49.2079	-42.1558	49.2079	172.703
49.2282	-233.959	44.2282	-481.6	49.2281	-373.469	49.2282	-41.1908	49.2282	171.706
49.2486	-247.224	44.2486	-475	49.2484	-367.454	49.2486	-46.9459	49.2486	172.71
49.2689	-245.09	44.2689	-482.2	49.2688	-364.439	49.2689	-44.0609	49.2689	168.713
49.2892	-230.355	44.2892	-482.2	49.2891	-370.423	49.2892	-45.9759	49.2892	171.717
49.3095	-238.021	44.3095	-484.6	49.3094	-363.408	49.3095	-42.131	49.3095	168.72
49.3298	-252.686	44.3298	-480.4	49.3297	-363.392	49.3298	-38.286	49.3298	180.724
49.3501	-242.852	44.3501	-478.6	49.35	-367.377	49.3501	-38.281	49.3501	165.727
49.3704	-235.118	44.3704	-478	49.3704	-367.361	49.3704	-51.7161	49.3704	182.731
49.3908	-245.583	44.3908	-481.6	49.3907	-367.346	49.3908	-46.9111	49.3908	176.734
49.4111	-251.849	44.4111	-479.8	49.411	-355.33	49.4111	-41.1461	49.4111	170.738
49.4314	-244.814	44.4314	-478	49.4313	-364.315	49.4314	-38.2611	49.4314	168.742
49.4517	-251.78	44.4517	-481.6	49.4516	-356.299	49.4517	-41.1362	49.4517	167.745
49.472	-258.746	44.472	-482.8	49.4719	-358.284	49.472	-28.6512	49.472	174.749
49.4923	-241.211	44.4923	-482.8	49.4922	-376.268	49.4923	-45.9262	49.4923	166.752
49.5127	-245.377	44.5127	-478.6	49.5125	-363.253	49.5127	-38.2412	49.5127	167.756
49.533	-247.442	44.533	-480.4	49.5329	-357.237	49.533	-44.9563	49.533	174.759
49.5533	-243.208	44.5533	-475	49.5532	-366.222	49.5533	-48.7913	49.5533	172.763
49.5736	-245.273	44.5736	-481	49.5735	-364.206	49.5736	-39.1863	49.5736	171.766
49.5939	-262.739	44.5939	-481	49.5938	-360.191	49.5939	-44.9413	49.5939	174.77
49.6142	-250.105	44.6142	-483.4	49.6141	-349.176	49.6142	-35.3364	49.6142	175.773
49.6345	-247.97	44.6345	-479.2	49.6344	-373.16	49.6345	-48.7714	49.6345	166.777
49.6549	-259.836	44.6549	-481	49.6547	-372.145	49.6549	-49.7264	49.6549	169.781
49.6752	-266.801	44.6752	-481.6	49.6751	-372.129	49.6752	-43.0015	49.6752	178.784
49.6955	-255.567	44.6955	-475.6	49.6954	-365.114	49.6955	-45.8765	49.6955	179.788
49.7158	-240.833	44.7158	-485.2	49.7157	-356.098	49.7158	-46.8315	49.7158	172.791
49.7361	-262.498	44.7361	-487.6	49.736	-371.083	49.7361	-42.0265	49.7361	177.795
49.7564	-249.864	44.7564	-488.2	49.7563	-363.067	49.7564	-40.1016	49.7564	181.798
49.7767	-261.029	44.7767	-481	49.7766	-374.052	49.7767	-36.2566	49.7767	172.802
49.7971	-236.495	44.7971	-485.2	49.797	-365.036	49.7971	-51.6116	49.7971	175.805
49.8174	-250.46	44.8174	-480.4	49.8173	-385.021	49.8174	-48.7266	49.8174	168.809
49.8377	-246.226	44.8377	-488.2	49.8376	-367.005	49.8377	-59.2817	49.8377	162.812
49.858	-252.492	44.858	-485.2	49.8579	-375.99	49.858	-50.6367	49.858	173.816
49.8783	-259.457	44.8783	-481	49.8782	-347.974	49.8783	-53.5117	49.8783	168.82
49.8986	-270.623	44.8986	-485.8	49.8985	-359.959	49.8986	-61.1868	49.8986	168.823
49.919	-235.588	44.919	-483.4	49.9188	-377.944	49.919	-43.9018	49.919	167.827
49.9393	-242.554	44.9393	-480.4	49.9392	-375.928	49.9393	-48.6968	49.9393	171.83
49.9596	-254.419	44.9596	-478	49.9595	-366.913	49.9596	-54.4519	49.9596	163.834
49.9799	-273.285	44.9799	-477.4	49.9798	-373.897	49.9799	-40.0469	49.9799	165.837
50.0002	-251.551	45.0002	-481	50.0001	-378.882	50.0002	-54.4419	50.0002	173.841
50.0205	-252.216	45.0205	-475	50.0204	-375.866	50.0205	-53.4769	50.0205	163.844
50.0408	-263.382	45.0408	-477.4	50.0407	-379.851	50.0408	-47.712	50.0408	166.848
50.0611	-250.747	45.0611	-480.4	50.0611	-367.835	50.0611	-40.027	50.0611	172.851
50.0815	-266.113	45.0815	-479.2	50.0814	-373.82	50.0815	-51.542	50.0815	169.855
50.1018	-245.079	45.1018	-485.2	50.1017	-374.804	50.1018	-40.977	50.1018	169.859
50.1221	-252.044	45.1221	-476.2	50.122	-356.789	50.1221	-32.3321	50.1221	165.862
50.1424	-252.71	45.1424	-479.8	50.1423	-363.773	50.1424	-59.2071	50.1424	177.866
50.1627	-252.675	45.1627	-481.6	50.1626	-373.758	50.1627	-43.8421	50.1627	167.869
50.183	-247.041	45.183	-484	50.1829	-368.742	50.183	-57.2771	50.183	166.873
50.2034	-235.106	45.2034	-482.8	50.2033	-375.727	50.2034	-42.8722	50.2034	169.876
50.2237	-251.872	45.2237	-483.4	50.2236	-361.711	50.2237	-51.5072	50.2237	179.88
50.244	-267.238	45.244	-488.2	50.2439	-366.696	50.244	-40.9422	50.244	163.883
50.2643	-267.903	45.2643	-480.4	50.2642	-356.681	50.2643	-57.2573	50.2643	168.887
50.2846	-251.769	45.2846	-484.6	50.2845	-370.665	50.2846	-37.0923	50.2846	171.89
50.3049	-261.534	45.3049	-484	50.3048	-362.65	50.3049	-57.2473	50.3049	166.894
50.3252	-257.3	45.3252	-487	50.3252	-376.634	50.3252	-51.4823	50.3252	171.898
50.3456	-256.566	45.3456	-479.2	50.3455	-378.619	50.3456	-54.3574	50.3456	162.901
50.3659	-262.831	45.3659	-481.6	50.3658	-360.603	50.3659	-52.4324	50.3659	166.905
50.3862	-260.697	45.3862	-474.4	50.3861	-363.588	50.3862	-48.5874	50.3862	174.908
50.4065	-264.862	45.4065	-482.2	50.4064	-382.572	50.4065	-54.3425	50.4065	159.912
50.4268	-259.928	45.4268	-482.2	50.4267	-375.557	50.4268	-42.8175	50.4268	169.915
50.4471	-256.393	45.4471	-484.6	50.447	-380.541	50.4471	-48.5725	50.4471	166.919
50.4674	-251.459	45.4674	-483.4	50.4674	-362.526	50.4674	-50.4875	50.4674	173.922
50.4878	-259.825	45.4878	-483.4	50.4877	-359.51	50.4878	-46.6426	50.4878	167.926
50.5081	-251.39	45.5081	-486.4	50.508	-376.495	50.5081	-44.7176	50.5081	163.929
50.5284	-252.056	45.5284	-487	50.5283	-389.479	50.5284	-55.2726	50.5284	168.933
50.5487	-254.821	45.5487	-478	50.5486	-363.464	50.5487	-49.5076	50.5487	168.937
50.569	-242.887	45.569	-482.2	50.5689	-363.449	50.569	-47.5827	50.569	171.94
[truncated: 1,941 more rows]

## Sheet: Fig. 5c
EELS
	undoped TiO2	Ce-TiO2	Zr-TiO2
440	123.367	302.359	449.913
441	-14.5312	282.496	366.47
442	5.89401	294.563	346.531
443	4.91146	235.497	363.702
444	73.0609	248.509	406.659
445	77.0078	321.331	282.601
446	79.5539	303.832	301.665
447	156.306	388.424	357.33
448	64.4617	348.171	302.925
449	157.094	332.415	394.729
450	170.339	543.695	530.346
451	201.928	568.675	561.773
452	277.2	537.097	586.221
453	598.419	949.36	923.554
454	966.93	1607.74	1271.79
455	2043.53	2876.78	2284.51
456	3615.15	4697.4	3440.81
457	5555.79	6707.49	4699.35
458	6661.6	7294.1	4916.4
459	6651.24	7033.11	4774.49
460	6093.25	6634.13	4556.57
461	6461.75	7279.56	5256.24
462	7643.96	8432.19	6082.16
463	8608.01	9120.85	6396.48
464	8377.5	8450.72	5786
465	6834.42	6896.61	4802.46
466	4816.4	5107.32	3736.38
467	3743.68	4184.73	3064.06
468	3103.75	3506.84	2633.88
469	2769.4	3278.04	2432.91
470	2596.5	3054.08	2246.89
471	2396.39	2786.16	2162.5
472	2296.93	2691.89	2154.14
473	2168.12	2682.19	2056.33
474	2173.05	2600.54	2096.56
475	2140.76	2567.87	1944.96
476	2123.94	2616.59	1977.53
477	2124.45	2460.57	1861.61
478	1851.74	2383.67	1835.06
479	1841.32	2325.11	1751.22
480	1985.82	2322.34	1817.44
481	1877.26	2225.63	1737.98
482	1802.84	2322.2	1796.7
483	1864.02	2409.37	1719.48
484	1861.21	2506.22	1872.06
485	1802.4	2528.21	1920.3
486	1901.35	2518.68	1932.87
487	1863.63	2454.16	1799.9
488	1849.66	2430.8	1854.88
489	1811.97	2500.18	1854.46
490	1795.5	2443.79	1778.26
491	1913.7	2551.76	1939.19
492	1823.93	2455.15	1871.14
493	1755.11	2407.97	1745.3
#ENDOFDATA : End Of Data and File

## Sheet: Fig. 5d
						XPS
undoped TiO2								TiO2-0.5Zr								Ce-TiO2
468	7314.04	7711.1	7314.04	7370.47	7320.65	7630.3	7331.81	467.23	9655.45	10177.9	9655.45	9678.1	9717.38	9722.13	10026.7	467.6	5884.71	6104.75	5884.71	5889.88	5920.64	5912.31	6036.06
467.9	7230.55	7732.34	7314.04	7371.72	7320.77	7649.44	7332.53	467.13	9632.45	10210.6	9655.45	9678.55	9718.79	9725.18	10054.4	467.5	5917.21	6115.55	5884.71	5889.99	5921.4	5913.58	6044.72
467.8	7494.77	7756.42	7314.48	7373.45	7321.33	7671.35	7333.72	467.03	9642.57	10248.4	9655.57	9679.15	9720.38	9728.59	10087	467.4	6219.64	6127.36	5884.54	5889.93	5922.02	5914.77	6054.27
467.7	7792.06	7782.12	7313.54	7373.85	7320.53	7694.77	7333.59	466.93	9641.65	10292.4	9655.64	9679.7	9721.95	9732.21	10125.5	467.3	5949.14	6139.02	5882.79	5888.28	5921.08	5914.48	6063.53
467.6	7565.07	7810.04	7311.05	7372.74	7318.17	7720.3	7331.96	466.83	9811.71	10344.5	9655.71	9680.27	9723.59	9736.15	10171.6	467.2	6014.66	6153.82	5882.44	5888.05	5921.58	5915.7	6075.81
467.5	7465.04	7843.88	7309.72	7372.85	7316.99	7751.66	7331.55	466.73	9645.32	10405.7	9654.89	9679.97	9724.39	9739.56	10226.4	467.1	5986.55	6170.43	5881.75	5887.48	5921.76	5916.71	6089.73
467.4	7844.99	7884.31	7308.91	7373.52	7316.33	7789.49	7331.72	466.63	10223.4	10480.3	9654.94	9680.55	9726.12	9744.27	10294.2	467	5765.7	6189.84	5881.2	5887.05	5922.11	5918.01	6106.27
467.3	7546.36	7930.53	7306.12	7372.26	7313.69	7832.98	7329.97	466.53	10134.2	10567.5	9651.96	9678.11	9724.88	9746.46	10373.9	466.9	5776.17	6213.66	5881.8	5887.78	5923.64	5920.63	6127.01
467.2	7893.13	7988.17	7304.87	7372.6	7312.59	7887.76	7329.83	466.43	10436.5	10674.4	9649.43	9676.15	9724.15	9749.75	10472.6	466.8	5924.27	6241.45	5882.36	5888.47	5925.16	5923.41	6151.49
467.1	7958.57	8056.59	7301.81	7371.18	7309.68	7953.18	7327.97	466.33	10308.7	10803.1	9645.3	9672.6	9721.9	9752.22	10592.3	466.7	5824.62	6273.39	5882.14	5888.38	5925.94	5925.66	6179.82
467	7637.95	8140.54	7298.39	7369.47	7306.43	8033.97	7325.83	466.23	10561.3	10960.7	9641.82	9669.72	9720.36	9756.32	10739.8	466.6	6060.77	6311.85	5882.44	5888.82	5927.27	5928.73	6214.35
466.9	7973.59	8245.96	7296.62	7369.48	7304.83	8136.06	7325.45	466.13	10670.5	11150.4	9636.99	9665.52	9717.55	9760.28	10918.1	466.5	6197.8	6356.35	5881.5	5888.03	5927.4	5930.94	6254.49
466.8	8072.07	8374.09	7293.09	7367.79	7301.48	8260.67	7323.43	466.03	11033.2	11378.7	9631.57	9660.74	9714.23	9765.17	11133.2	466.4	6059.61	6408.86	5879.85	5886.53	5926.85	5932.9	6302.12
466.7	8258.76	8531.42	7289.04	7365.64	7297.6	8414.29	7321	465.93	11269.1	11649.8	9624.22	9654.06	9709.05	9770	11389.3	466.3	6482.79	6472.46	5878.91	5885.74	5927.06	5936.17	6360.21
466.6	8803.72	8723.54	7283.99	7362.57	7292.73	8602.45	7317.74	465.83	11312.1	11970.5	9615.59	9646.11	9702.69	9775.91	11692.5	466.2	6212.53	6546.05	5875.74	5882.74	5925.09	5937.99	6427.47
466.5	8637.52	8954.94	7276.07	7356.72	7285.01	8829.62	7311.8	465.73	11823.4	12347	9606.68	9637.92	9696.14	9784.44	12048.6	466.1	6244.96	6635.3	5873.98	5881.14	5924.56	5942.18	6509.37
466.4	9187.85	9235.96	7268.98	7351.77	7278.12	9106.1	7306.91	465.63	12279.5	12781.9	9595.05	9627.03	9686.97	9793.8	12459.2	466	6656.98	6740.75	5872.04	5879.37	5923.89	5947.43	6606.17
466.3	9556.23	9569.52	7258.99	7344.01	7268.33	9434.76	7299.39	465.53	12950.4	13279	9580.97	9613.71	9675.44	9805.03	12927.7	465.9	6628.85	6862.64	5867.92	5875.43	5921.11	5952.08	6717.79
466.2	9836.35	9962.6	7247.03	7334.37	7256.58	9822.49	7290.24	465.43	13351.2	13839.1	9563.29	9596.83	9660.43	9817.87	13453.8	465.8	6875.74	7005.5	5863.94	5871.63	5918.51	5958.84	6848.35
466.1	10121.9	10421.2	7233.54	7323.3	7243.31	10275.2	7280.01	465.33	14016.4	14464.3	9543.41	9577.77	9643.33	9834.72	14038.7	465.7	6611.09	7170.01	5858.64	5866.52	5914.64	5966.74	6998.03
466	11167.8	10949.1	7218.5	7310.78	7228.5	10796.5	7268.78	465.23	14554.7	15151	9519.94	9555.15	9622.76	9855.26	14677.6	465.6	6901.93	7360.94	5854.7	5862.78	5912.19	5979.02	7171.04
465.9	11409.1	11544.2	7197.93	7292.84	7208.17	11384.2	7252.73	465.13	14828.6	15895	9493.52	9529.62	9599.37	9881.31	15365.3	465.5	7313.7	7577.05	5849.21	5857.5	5908.26	5993.44	7365.48
465.8	12085.6	12210.1	7176	7273.65	7186.48	12041.7	7236.24	465.03	16407.4	16690	9465.53	9502.55	9574.54	9915.47	16094.1	465.4	7796.87	7818.98	5841.54	5850.04	5902.21	6010.07	7581.29
465.7	12910.6	12940.8	7150.44	7250.94	7161.16	12762.7	7217.27	464.93	17402.3	17517.9	9429.11	9467.07	9541.43	9952.07	16844.6	465.3	7900.6	8087.1	5831.3	5840.02	5893.65	6029.29	7818.03
465.6	13696.9	13728.9	7120.44	7223.93	7131.43	13539.5	7195.36	464.83	18165.8	18367.7	9387.27	9426.23	9503.05	9995.35	17604.8	465.2	8207.7	8383.33	5820.46	5829.42	5884.57	6053.88	8076.85
465.5	14328.9	14563.7	7086.19	7192.8	7097.45	14360.9	7171.07	464.73	19765.8	19222.1	9341.21	9381.2	9460.61	10047.5	18356.4	465.1	8338.85	8706.03	5807.96	5817.15	5873.89	6083.59	8355.27
465.4	15351.7	15430.9	7048.47	7158.35	7060.01	15212.3	7145.64	464.63	19758.4	20055.1	9286.51	9327.57	9409.7	10105.1	19072.3	465	8821.74	9054.27	5794.7	5804.15	5862.54	6120.06	8651.62
465.3	16104.6	16309.4	7005.23	7118.52	7017.06	16071.9	7117.54	464.53	19883.1	20849.9	9231.56	9273.73	9358.73	10177	19735.1	464.9	9233.09	9423.4	5778.85	5788.55	5848.68	6162.11	8960.6
465.2	17870.2	17176.6	6957.85	7074.71	6969.98	16916.7	7088.77	464.43	21333.9	21577.5	9175.67	9219	9307.01	10262.8	20315.7	464.8	9204.73	9809.74	5760.75	5770.73	5832.67	6210.56	9278.04
465.1	18408	18000.1	6901.02	7021.63	6913.46	17713.3	7054.72	464.33	21904.1	22202.3	9111.88	9156.42	9247.6	10355.5	20778.4	464.7	9934.68	10210.1	5742.72	5752.98	5816.81	6267.93	9600.55
465	18499.8	18754.2	6841.1	6965.64	6853.86	18435.6	7022.43	464.23	22199.1	22700.6	9044.76	9090.55	9185.08	10458.9	21100.4	464.6	10115	10614.1	5720.76	5731.31	5797.12	6330.24	9917.66
464.9	19169.5	19407.2	6780.38	6909.05	6793.49	19050.8	6994.96	464.13	22433.6	23050.1	8975.73	9022.84	9120.9	10573.2	21260.3	464.5	10674.5	11016.1	5697.74	5708.61	5776.49	6399.93	10224.4
464.8	19585.9	19921.7	6715.86	6848.86	6729.32	19521.1	6970.01	464.03	22656.9	23234.9	8905.12	8953.59	9055.37	10697	21244.3	464.4	11623.8	11404.8	5671.68	5682.86	5752.91	6474.18	10509.8
464.7	19595.1	20268.1	6648.84	6786.39	6662.67	19816	6949.52	463.93	23336.8	23249.1	8832.96	8882.87	8988.58	10827.5	21049	464.3	11403	11767	5640.5	5652.02	5724.35	6549.66	10762.5
464.6	20666.1	20425.8	6581.42	6723.77	6595.63	19914.5	6936.17	463.83	22438.2	23095	8756.86	8808.26	8918.13	10959.5	20679.7	464.2	11808.3	12097	5610.32	5622.19	5696.9	6630.68	10978.2
464.5	20323.1	20378.1	6508.07	6655.46	6522.68	19799.4	6924.76	463.73	22331.5	22794.7	8685.07	8738.03	8852.31	11097	20162.6	464.1	12263	12379.5	5577.85	5590.09	5667.31	6711.73	11144
464.4	20238.6	20135.3	6436.13	6588.84	6451.15	19480.9	6922.74	463.63	22043.5	22364.4	8613.47	8668.06	8787.01	11231.3	19518.4	464	12349.7	12602.6	5542.84	5555.47	5635.32	6789.72	11250.6
464.3	19367.6	19712.6	6364.25	6522.57	6379.7	18974.5	6928.61	463.53	21123.2	21827.9	8543	8599.3	8723.2	11358	18776.4	463.9	12310.1	12757.7	5507.19	5520.22	5602.84	6863.19	11293
464.2	18656.2	19141.1	6296.53	6460.78	6312.44	18311.6	6945.89	463.43	20566	21211.8	8476.99	8535.07	8664.24	11474.3	17969.2	463.8	12874.4	12837.8	5471.55	5485.01	5570.55	6929.01	11267.9
464.1	18445.5	18452.1	6232.16	6402.67	6248.54	17524.5	6972.88	463.33	19876.9	20535	8413.56	8473.52	8608.28	11572.1	17121.8	463.7	12472.4	12834.9	5432.78	5446.68	5535.28	6979.8	11171.5
464	17316.4	17677.1	6168.56	6345.69	6185.43	16646.1	7005.6	463.23	19671.6	19816.3	8353.41	8415.33	8556.06	11645.4	16259.8	463.6	12284.6	12752.8	5395.91	5410.27	5502.12	7016.36	11011.8
463.9	16611	16853.3	6110.51	6294.66	6127.89	15715.3	7046.97	463.13	18477.2	19068.8	8294.02	8358.01	8505.09	11685.7	15402	463.5	12146.2	12592.6	5359.83	5374.68	5469.94	7033.53	10793.9
463.8	15790.2	16007	6055.82	6247.41	6073.74	14760.9	7092.49	463.03	17832.5	18310.2	8240.59	8306.74	8460.61	11693.2	14571.5	463.4	12079.2	12359.1	5324.28	5339.65	5438.52	7027.8	10526
463.7	14562.8	15163.2	6005.13	6204.62	6023.61	13810.4	7139.91	462.93	17633	17549.3	8190.26	8258.69	8419.81	11661.8	13779.9	463.3	12253.7	12059.8	5288.9	5304.81	5407.5	6996.86	10217.3
463.6	13835.8	14342.5	5960.57	6168.44	5979.64	12888	7188.12	462.83	16329.1	16793.2	8140.72	8211.54	8380.42	11588	13035.4	463.2	11714.8	11703.3	5252.42	5268.9	5375.63	6939.14	9876.84
463.5	13065	13557.1	5919.56	6136.37	5939.25	12009.3	7230.83	462.73	15811.1	16057	8097.75	8171.1	8348.29	11479.1	12351.8	463.1	11077.2	11304.3	5218.57	5235.66	5346.67	6859.78	9517.87
463.4	12723	12816.9	5882.34	6108.67	5902.69	11188.2	7264.37	462.63	14980.2	15345.2	8057.28	8133.28	8319.4	11334.5	11729.8	463	10374	10875.4	5187.89	5205.61	5321.16	6762.17	9150.11
463.3	11957.9	12125.5	5846.72	6083.2	5867.74	10432	7282.71	462.53	14456.9	14666.7	8020.95	8099.76	8295.48	11160.9	11173.4	462.9	10065.8	10429	5160.72	5179.12	5299.49	6650.49	8782.02
463.2	11154.5	11488.1	5814.9	6062.22	5836.63	9749.18	7284.76	462.43	14082.1	14026.3	7987.18	8068.95	8275	10963	10680.8	462.8	9955.16	9974.2	5135.03	5154.14	5279.64	6526.94	8418.58
463.1	10450.2	10904.8	5787.09	6046.02	5809.58	9141.94	7268.52	462.33	13663.4	13427.5	7955.2	8040.09	8257.3	10746.5	10249.2	462.7	9466.1	9520.47	5109.78	5129.65	5260.6	6394.78	8064.79
463	9971.25	10374.2	5762.8	6034.18	5786.09	8609.71	7232.67	462.23	12739.5	12873.8	7925.25	8013.45	8242.71	10518	9875.37	462.6	8719.39	9078.31	5086.97	5107.63	5244.39	6259.89	7727.29
462.9	9547.31	9893.52	5740.89	6025.61	5765.01	8148.7	7176.86	462.13	12101.4	12369.5	7899.99	7991.69	8233.99	10286.1	9557.62	462.5	8526.65	8656.54	5067.94	5089.46	5232.42	6127.18	7411.31
462.8	9480.5	9460.32	5721.06	6020.14	5746.06	7754.23	7103.07	462.03	11880.7	11913.4	7877.94	7973.36	8229.81	10054.7	9289.33	462.4	8191.38	8258.12	5049.82	5072.24	5221.84	5996.76	7116.76
462.7	8990.78	9070.65	5701.49	6016.01	5727.42	7418.92	7012.76	461.93	11896	11502.7	7856.94	7956.29	8228.12	9826.16	9062.95	462.3	7817.81	7888.16	5033.37	5056.75	5213.44	5871.85	6846.23
462.6	8226.58	8724.07	5684.36	6015.56	5711.27	7138.41	6911.91	461.83	11346	11134.7	7835.75	7939.28	8227.86	9603.05	8871.72	462.2	7362.07	7549.95	5018.78	5043.19	5207.48	5754.63	6601.01
462.5	8434.46	8419.57	5671.12	6020.34	5699.07	6907.63	6805.89	461.73	11141.8	10810.4	7817.33	7925.31	8232.17	9391.52	8713.42	462.1	7295.6	7245.48	5006.51	5032	5204.46	5646.93	6381.63
462.4	8181.1	8149.39	5656.73	6025.47	5685.77	6714.97	6693.36	461.63	10696.2	10526	7799.89	7912.61	8239.47	9192.21	8581.41	462	7388.08	6973.47	4994.52	5021.18	5202.41	5547.7	6185.74
462.3	8004.63	7913.2	5643.58	6033.52	5673.79	6556.62	6580.02	461.53	10272.7	10280.4	7784.69	7902.47	8251.27	9008.17	8472.59	461.9	6592.75	6732.78	4981.98	5009.89	5200.57	5456.68	6011.59
462.2	7839.19	7707.99	5631.29	6044.26	5662.73	6426.54	6468.32	461.43	10079.6	10071.2	7771.63	7894.81	8267.73	8840.49	8383.04	461.8	6548.28	6526.99	4973.55	5002.79	5203.67	5378.66	5862.51
462.1	7673.76	7531.13	5619.79	6057.89	5652.54	6319.56	6360.5	461.33	10336.6	9894.6	7759.52	7888.48	8288	8688.48	8308.23	461.7	6465.48	6350.56	4965.3	4995.98	5207.87	5309.61	5733
462	7272.37	7380.46	5609.09	6074.66	5643.24	6231.38	6258.45	461.23	9968.02	9746.18	7746	7881.14	8310.07	8549.92	8243.05	461.6	5944.39	6201.51	4957.44	4989.66	5213.5	5249.27	5621.39
461.9	7216.8	7255.2	5600.43	6096.1	5636.06	6159.56	6164.77	461.13	9500.81	9627.08	7734.34	7876.14	8337.69	8427.78	8188.51	461.5	5817.83	6079.84	4952.27	4986.15	5222.97	5199.39	5528.14
461.8	7117.34	7151.85	5592.01	6120.76	5629.22	6099.3	6078.61	461.03	9549.27	9535.93	7725.07	7874.03	8371.9	8321.94	8143.28	461.4	5888.48	5981.05	4947.74	4983.41	5234.36	5157.18	5449.31
461.7	7270.3	7069.14	5584.07	6149.25	5622.97	6048.37	6000.76	460.93	9153.49	9468.41	7715.5	7872.21	8410.67	8228.83	8103.21	461.3	5920.79	5901.7	4942.81	4980.42	5246.84	5120.83	5382.04
461.6	7192.8	7004.44	5575.29	6180.76	5615.99	6003.52	5930.04	460.83	9223.91	9425.5	7707.96	7873.08	8457.18	8149.65	8069.46	461.2	5624.49	5839.7	4937.69	4977.4	5260.81	5089.73	5324.83
461.5	7065.94	6957.89	5566.86	6217.03	5609.49	5964.41	5867.55	460.73	8970.8	9403.95	7700	7874.31	8510.14	8080.81	8038.71	461.1	5487.06	5794.7	4934.09	4976.08	5278.29	5064.81	5277.8
461.4	6900.71	6928.92	5559.06	6259	5603.75	5930.15	5813.2	460.63	8827.39	9405.29	7693.34	7877.74	8572.83	8022.78	8011.95	461	5546.76	5764.14	4931.19	4975.66	5298.86	5044.49	5238.71
461.3	6982.32	6917.13	5552.07	6307.68	5598.98	5900.03	5766.64	460.53	8875.9	9429.75	7687.38	7882.97	8647.05	7973.78	7988.1	460.9	5491.49	5745.64	4927.97	4975.14	5322.01	5027.1	5205.31
461.2	6559.36	6920.97	5544.62	6362.85	5593.92	5872.11	5725.96	460.43	8650.3	9478.61	7681.15	7889.26	8735.39	7931.65	7965.75	460.8	5529.29	5738.94	4925.02	4975.14	5349.12	5012.62	5177.11
461.1	6427.12	6943.3	5539.34	6428.58	5591.21	5848.49	5693.04	460.33	9230.5	9557.94	7676.06	7898.37	8845	7896.74	7946.02	460.7	5632.78	5743.22	4921.85	4975.21	5380.77	5000.06	5152.74
461	6404.58	6983.52	5534.72	6505.38	5589.36	5827.29	5665.64	460.23	9421.45	9671.51	7667.91	7906.5	8980.42	7863.85	7924.46	460.6	5851.18	5758.52	4918.13	4975.05	5418.16	4988.64	5131.06
460.9	6497.18	7043.14	5530.19	6595.73	5587.83	5807.65	5642.49	460.13	9458.92	9834.37	7658.71	7916.27	9157.15	7834.13	7902.93	460.5	5615.29	5785.47	4913.24	4974.08	5462.84	4977.41	5110.86
460.8	6392.4	7125.5	5525.15	6703.83	5586.05	5788.76	5622.31	460.03	9463.5	10067.3	7649.26	7929.25	9396.13	7807.64	7882.07	460.4	5603.81	5828.68	4909.56	4974.74	5520.2	4968.45	5093.99
460.7	6731.67	7238.57	5520.63	6838.42	5585.08	5771.46	5605.51	459.93	9643.42	10399.6	7639.74	7946.6	9726.38	7783.91	7861.95	460.3	5904.24	5890.54	4905.93	4975.92	5593.18	4960.35	5078.88
460.6	6813.25	7391.97	5514.33	7009.74	5582.65	5753.31	5589.25	459.83	9872.61	10871.1	7629.23	7968.68	10187.1	7761.45	7841.57	460.2	5920.09	5974.44	4900.7	4976.05	5685.6	4951.32	5063.56
460.5	7251.06	7606.28	5507.56	7238.89	5580.14	5735.54	5574.4	459.73	10753.7	11534.8	7617.45	7996.84	10830.2	7739.58	7820.57	460.1	6034.43	6088.74	4895.36	4976.7	5806.18	4942.69	5049.26
460.4	7540.83	7909.57	5498.48	7554.32	5575.77	5716.21	5558.72	459.63	11853.6	12453.1	7601	8029.67	11716.5	7714.5	7795.48	460	6219.84	6241.75	4889.4	4977.47	5963.39	4933.83	5035.25
460.3	7907.26	8346.82	5487.85	8001.33	5570.39	5696	5542.65	459.53	13495.7	13700.7	7578.69	8068.42	12918.5	7684.74	7765.07	459.9	6443.52	6443.97	4882.43	4978.08	6167.87	4924.3	5021
460.2	8498.27	8979.16	5475.25	8641.2	5563.73	5674.44	5525.53	459.43	15378.4	15353.5	7547.64	8113.07	14509.7	7647.2	7726.43	459.8	6798.42	6708.1	4874.25	4978.5	6432.35	4913.82	5006.18
460.1	9850.69	9886.59	5459.51	9554.04	5554.8	5650.3	5505.97	459.33	17550.9	17484.2	7506.55	8165.68	16559.6	7600.38	7678.18	459.7	7054.82	7047.88	4864.17	4978.21	6770.53	4901.65	4990.01
460	11356.3	11163	5436.64	10833.6	5539.87	5619.54	5479.85	459.23	20927.7	20144.4	7453.85	8228.4	19116.2	7542.57	7618.74	459.6	7797.84	7479.56	4852.7	4977.97	7198.51	4888.28	4972.9
459.9	12954.7	12915.4	5405.81	12586.9	5518.48	5581.3	5446.21	459.13	23920.6	23345.7	7383.15	8298.9	22187.3	7467.27	7541.69	459.5	8234.53	8016.02	4837.27	4975.57	7728.91	4871.1	4952.24
459.8	15248.4	15247.8	5366.5	14917.3	5490.59	5535.01	5404.42	459.03	28506	27057.8	7296.38	8383.35	25738.3	7376.32	7448.92	459.4	9349.08	8673.01	4819.48	4973.12	8377.06	4851.69	4929.57
459.7	18719.1	18236	5315.04	17900.1	5453.23	5476.98	5350.76	458.93	32335.1	31173.9	7185.09	8477.44	29658.5	7261.21	7331.96	459.3	9987.81	9458.22	4795.75	4967.91	9149.81	4826.47	4901.29
459.6	22249.4	21907.9	5245.23	21562.5	5401.13	5400.98	5278.99	458.83	37137.8	35529.4	7053.12	8589.09	33779.3	7125.72	7194.64	459.2	10806.8	10380.4	4768.56	4963.84	10054.6	4797.88	4869.82
459.5	26863.2	26220.8	5156.68	25860.6	5335.07	5306.57	5188.65	458.73	41797.2	39866.3	6895.27	8716.37	37839.4	6964.61	7031.71	459.1	11680.3	11440	4736.93	4962.6	11089	4764.96	4834.18
459.4	31979.9	31031.3	5043.64	30649.4	5250.84	5187.99	5073.97	458.63	45492.7	43853.5	6712.13	8862.3	41505.4	6778.45	6843.76	459	13045.5	12629.8	4700.56	4968.41	12241.6	4727.37	4794.03
459.3	37287.1	36086.2	4903.36	35674	5147.56	5042.48	4932.2	458.53	47463.8	47102.9	6508.65	9032.92	44388.1	6572.14	6635.71	458.9	14246.5	13933.5	4656.85	4986.35	13488.4	4682.52	4746.76
459.2	41301.6	41010.6	4734.72	40557.4	5026.34	4868.88	4762.17	458.43	49013.1	49225.3	6293.75	9236.45	46099.1	6354.6	6416.48	458.8	15392.6	15330.8	4606.62	5029.37	14796.9	4631.23	4693.17
459.1	45829.7	45325.1	4544.29	44817.4	4896.34	4673.74	4570.45	458.33	49790.8	49928.2	6069.6	9472.73	46348.1	6127.97	6188.21	458.7	16735.2	16793.5	4550.13	5115.42	16121.2	4573.73	4633.49
459	49038	48460.3	4329.29	47882.1	4757.62	4454.28	4354.26	458.23	48134.1	49131.3	5840.19	9740.7	45060	5896.23	5954.89	458.6	18137.7	18286.5	4486.31	5267.16	17402.7	4508.97	4566.66
458.9	49854.2	49901.6	4096.47	49233.6	4619.86	4217.22	4120.31	458.13	46362.8	47011.6	5618.27	10045.6	42419.4	5672.12	5729.24	458.5	19960.5	19766.3	4414.8	5512.15	18569.7	4436.57	4492.3
458.8	49844.1	49370.8	3858.18	48591.2	4498.31	3974.9	3880.98	458.03	43333.8	43907.8	5404.48	10378	38775.2	5456.26	5511.9	458.4	21613.6	21178.8	4333.38	5876.06	19540.4	4354.31	4408.17
458.7	46928.5	46953.2	3618.7	46037.4	4399.72	3731.59	3640.53	457.93	40792.2	40220.7	5205.47	10731	34541.3	5255.29	5309.5	458.3	22114.1	22463.7	4242.87	6380.46	20233.7	4263.01	4315.09
458.6	42946.7	43073.3	3393.15	41995.1	4341.16	3502.39	3414.07	457.83	36840.1	36304.4	5018.74	11086.7	30087.7	5066.72	5119.54	458.2	24159.9	23559.7	4149.26	7035.22	20584.6	4168.66	4219.05
458.5	38599.1	38299.8	3187.17	37032.1	4329.08	3292.94	3207.23	457.73	33916.9	32452.9	4851.77	11433.4	25727.4	4898.01	4949.49	458.1	25047.7	24392.9	4044.45	7810.9	20540.3	4063.14	4111.92
458.4	33574.2	33180.7	3002.76	31696.8	4365	3105.21	3022	457.63	29496.1	28863.2	4699.26	11744.6	21678.5	4743.85	4794.04	458	25263.7	24907	3934.44	8657.87	20100.3	3952.46	3999.7
458.3	28331.3	28164.5	2843.55	26439.9	4450.4	2942.84	2862.04	457.53	26759.9	25666.2	4569.15	12005.8	18094.5	4612.17	4661.12	457.9	25359.6	25045.9	3822.72	9486.05	19302	3840.11	3885.88
458.2	23439.5	23574.7	2710.82	21589.2	4582.35	2807.09	2728.59	457.43	23789.2	22906.3	4452.71	12186.1	15042.1	4494.25	4541.99	457.8	24855	24744.1	3709.92	10165.3	18210.8	3726.7	3771.07
458.1	19221.2	19606	2602.87	17345.3	4753.07	2696.26	2619.97	457.33	22087.1	20579.5	4351.26	12268	12535.9	4391.38	4437.96	457.7	24235.8	23934.8	3599.16	10548.3	16910.3	3615.37	3658.41
458	16392.5	16346.2	2516.33	13804.8	4950.57	2606.96	2532.78	457.23	19445.3	18637.3	4258.19	12232.1	10540.4	4296.97	4342.43	457.6	23109.2	22581	3491.07	10517.3	15481.6	3506.74	3548.5
457.9	13679.2	13787.2	2444.07	10970.6	5156.8	2532.06	2459.92	457.13	16967.9	17021.3	4178.51	12079.3	9001.15	4216.01	4260.38	457.5	20645.7	20738.7	3388.32	10054.3	14001.8	3403.47	3444
457.8	11972.2	11861.4	2385.56	8788.13	5358.08	2471.03	2400.84	457.03	15589.4	15661.8	4111.4	11814	7843.32	4147.68	4191	457.4	18428.2	18568.7	3297.93	9257.59	12540.4	3312.58	3351.95
457.7	10577.2	10456.6	2335.63	7160.29	5534.19	2418.68	2350.37	456.93	14659.1	14490.5	4051.17	11444.2	6984.87	4086.3	4128.6	457.3	16631.3	16266.5	3218.68	8272.88	11145.6	3232.87	3271.11
457.6	9521.33	9447.24	2292.71	5976.99	5668.01	2373.45	2306.94	456.83	13570.5	13453.4	3995.51	10987.1	6352.41	4029.54	4070.86	457.2	14371	14008.4	3148.43	7239.27	9852.86	3162.17	3199.33
457.5	8935.65	8712.5	2255.07	5131.97	5743.36	2333.58	2268.8	456.73	12132.5	12514.1	3945.27	10465.8	5887.28	3978.24	4018.61	457.1	12127.4	11927.4	3089.65	6265.57	8688.69	3102.96	3139.09
457.4	8459.38	8148.02	2220.28	4531.16	5747.5	2296.66	2233.55	456.63	10973.4	11649.5	3902.31	9904.52	5543.94	3934.28	3973.72	457	10397.1	10106.4	3042.31	5420.27	7667.49	3055.22	3090.36
457.3	7715.44	7676.13	2187.79	4100.68	5676.08	2262.12	2200.62	456.53	10475.4	10843.7	3865.21	9322.86	5285.52	3896.21	3934.77	456.9	8934.31	8579.96	3003.79	4733.37	6791.15	3016.31	3050.5
457.2	7217.52	7247.48	2159	3787.37	5534.34	2231.36	2171.41	456.43	9546	10086.7	3830.53	8736.05	5083.32	3860.61	3898.31	456.8	7510	7347.19	2972.72	4207.27	6055.07	2984.87	3018.15
457.1	6812.56	6832.48	2132.66	3551.38	5331.28	2203.13	2144.67	456.33	8977.2	9378.65	3800.54	8161.68	4922.24	3829.74	3866.6	456.7	6587.67	6383	2948.96	3825.8	5450.18	2960.75	2993.15
457	6172.79	6419.47	2108.29	3366.66	5080.81	2176.94	2119.92	456.23	8714.26	8719.2	3773.37	7610.8	4788.99	3801.74	3837.79	456.6	5790.93	5644.93	2929.9	3559.74	4960.62	2941.35	2972.91
456.9	5986.49	6008.84	2087.12	3217.93	4799.85	2154.02	2098.39	456.13	8074.68	8109.22	3747.45	7091.69	4674.59	3775.01	3810.28	456.5	5136.11	5089.11	2914.91	3380.02	4571.01	2926.04	2956.79
456.8	5587.23	5602.9	2066.81	3092.52	4501.05	2132.03	2077.74	456.03	7773.66	7553.1	3724.74	6613.51	4576.25	3751.53	3786.04	456.4	4568.63	4673.92	2903.28	3260.49	4265.11	2914.09	2944.06
456.7	5226.27	5209.66	2048.48	2985.18	4198.77	2112.08	2059.07	455.93	7379.92	7050.75	3703.5	6179.22	4489.16	3729.55	3763.32	456.3	4121.19	4364.22	2894.56	3180.89	4027.64	2905.07	2934.29
456.6	4969.13	4835.59	2031.93	2891.66	3903.54	2093.97	2042.21	455.83	7122.69	6602.68	3684.21	5791.38	4411.77	3709.55	3742.6	456.2	4224.37	4132.04	2888.13	3126.66	3844.56	2898.36	2926.85
456.5	4526.39	4486.26	2016.64	2808.91	3623.48	2077.17	2026.61	455.73	6810.95	6207.28	3666.16	5449.78	4341.99	3690.82	3723.19	456.1	3777.05	3953.71	2881.13	3085.87	3701.27	2891.09	2918.88
456.4	4607.86	4167.15	2003.57	2736.13	3365.81	2062.65	2013.25	455.63	6455.6	5862.56	3649.66	5153.42	4279.12	3673.67	3705.36	456	3662.24	3817.06	2876.44	3055.92	3591.08	2886.13	2913.25
456.3	3952.34	3878.38	1990	2669.37	3131.92	2047.69	1999.41	455.53	6193.08	5565.44	3634.94	4899.98	4222.61	3658.31	3689.36	455.9	3449.38	3709.49	2872.32	3031.92	3504.55	2881.76	2908.23
456.2	3619	3625.06	1979.79	2611.52	2927.85	2036.12	1988.93	455.43	5745.11	5311.45	3621.52	4685.62	4171.41	3644.29	3674.7	455.8	3421.81	3623.73	2869.3	3012.58	3436.22	2878.49	2904.34
456.1	3651.4	3405.11	1971.25	2560.12	2752.32	2026.28	1980.14	455.33	5859.13	5096.94	3610.38	4507.19	4125.96	3632.56	3662.36	455.7	3448.73	3553.31	2866.41	2995.94	3380.62	2875.36	2900.61
456	3296.32	3215.23	1962.5	2512.68	2602.64	2016.27	1971.14	455.23	5427.64	4914.4	3598.58	4357.59	4082.93	3620.2	3649.4	455.6	3312.21	3493.97	2863.36	2981.08	3334.13	2872.09	2896.75
455.9	3296.01	3055.04	1955.55	2470.68	2478.95	2008.1	1963.96	455.13	5018.05	4762.1	3588.98	4235.46	4044.82	3610.07	3638.69	455.5	3301.01	3443.8	2861.01	2968.47	3295.22	2869.52	2893.61
455.8	3104.73	2919.75	1948.57	2431.87	2376.9	1999.95	1956.76	455.03	4788.51	4635.62	3581.48	4136.67	4011.23	3602.05	3630.11	455.4	3088.27	3400.16	2858.7	2957.19	3261.52	2867.01	2890.55
455.7	2886.19	2807.12	1942.55	2396.84	2294.62	1992.79	1950.52	454.93	4640.82	4530.09	3575.15	4056.62	3980.97	3595.21	3622.73	455.3	3164.23	3362.7	2857.5	2948.07	3232.91	2865.6	2888.62
455.6	2754.99	2713.96	1937.64	2365.43	2229.27	1986.77	1945.4	454.83	4296.85	4441.52	3569.56	3991.57	3953.36	3589.14	3616.12	455.2	3191.16	3328.91	2855.89	2939.46	3207.01	2863.8	2886.31
455.5	2596.54	2636.74	1933.38	2336.91	2177.58	1981.45	1940.94	454.73	4116.52	4367.96	3565.74	3939.74	3929.26	3584.86	3611.32	455.1	2885.93	3298.28	2854.14	2931.47	3183.49	2861.86	2883.88
455.4	2459.93	2572.79	1929.93	2311.17	2137.13	1976.97	1937.3	454.63	4023.45	4306	3562.85	3897.92	3907.63	3581.52	3607.48	455	3168.78	3272.04	2853.97	2925.74	3163.66	2861.51	2883.05
455.3	2356.08	2519.53	1927.17	2287.91	2105.56	1973.21	1934.35	454.53	3886.79	4253.09	3560.43	3863.69	3887.88	3578.67	3604.14	454.9	3228.37	3246.69	2852.32	2919.1	3144.11	2859.68	2880.76
455.2	2306.78	2474.77	1924.93	2266.78	2080.84	1970.01	1931.94	454.43	3777.4	4207.74	3558.72	3835.73	3870.1	3576.53	3601.54	454.8	3004.87	3223.08	2850.35	2912.63	3125.78	2857.54	2878.18
455.1	2230.22	2436.5	1922.94	2247.32	2061.14	1967.09	1929.78	454.33	3749.8	4168.45	3557.57	3812.64	3854.02	3574.98	3599.52	454.7	3048.14	3202.44	2849.54	2907.76	3109.96	2856.57	2876.77
455	2246.36	2403.55	1921.35	2229.55	2045.44	1964.58	1928.02	454.23	3635	4133.71	3556.56	3793.02	3839.13	3573.58	3597.68	454.6	2955.32	3183.16	2848.5	2903.05	3095.1	2855.37	2875.16
454.9	2153.47	2374.39	1919.65	2212.86	2032.32	1962.01	1926.16	454.13	3683.7	4103.16	3556.15	3776.6	3825.78	3572.79	3596.45	454.5	3096.54	3165.79	2847.94	2899.14	3081.78	2854.66	2874.04
454.8	2147.82	2348.79	1918.43	2197.7	2021.67	1959.93	1924.79	454.03	3884.95	4075.29	3555.48	3761.97	3813.03	3571.76	3594.99	454.4	2987.42	3148.94	2846.64	2894.79	3068.67	2853.21	2872.19
454.7	2131.26	2325.72	1917.24	2183.53	2012.54	1957.91	1923.45	453.93	3633.97	4048.81	3553.76	3747.9	3800.01	3569.68	3592.49	454.3	2883.76	3133.8	2845.91	2891.27	3056.99	2852.33	2870.93
454.6	2065.66	2304.75	1916.12	2170.32	2004.61	1955.99	1922.19	453.83	3726.24	4025.69	3553.33	3736.44	3789.03	3568.91	3591.32	454.2	3030.38	3120.24	2845.71	2888.52	3046.63	2851.99	2870.22
454.5	2005.52	2285.81	1915.35	2158.25	1997.89	1954.43	1921.28	453.73	3437.19	4003.85	3552.43	3725.55	3778.21	3567.67	3589.69	454.1	3002.89	3106.85	2844.74	2885.21	3036.2	2850.89	2868.76
454.4	2174.25	2268.63	1914.88	2147.22	1992.16	1953.21	1920.67	453.63	3502.22	3985.05	3553.03	3717.08	3769.52	3567.96	3589.59	454	2975.41	3094.44	2843.91	2882.22	3026.56	2849.94	2867.45
454.3	2119.56	2251.81	1913.53	2135.97	1986.1	1951.12	1919.19	453.53	3550.91	3967.25	3553.3	3709.02	3761.05	3567.91	3589.17	453.9	2839.16	3082.95	2843.22	2879.54	3017.65	2849.12	2866.3
454.2	2075.78	2236.37	1912.45	2125.63	1980.77	1949.33	1917.99	453.43	3272.84	3950.41	3553.31	3701.36	3752.84	3567.62	3588.52	453.8	2686.61	3072.86	2843.24	2877.72	3009.98	2849.02	2865.87
454.1	1841.33	2222.11	1911.6	2116.06	1976.05	1947.79	1917.02	453.33	3359.66	3936.09	3554.78	3695.73	3746.56	3568.8	3589.34	453.7	2844.06	3064.23	2844.06	2876.84	3003.61	2849.72	2866.25
454	1911.97	2209.95	1911.97	2108.24	1972.87	1947.48	1917.27	453.23	3479.12	3922.3	3555.81	3690.16	3740.28	3569.54	3589.74	453.6	3121.11	2996.51	2839.9	2967.58	2868.83
								453.13	3397.14	3908.78	3556.21	3684.43	3733.78	3569.67	3589.52	454.9	2839.16	2989.27	2839.16	2960.93	2867.51
								453.03	3391.37	3896.5	3557.04	3679.53	3728.1	3570.24	3589.76	454.8	2686.61
								452.93	3423.71	3885.01	3557.91	3675.05	3722.8	3570.85	3590.05	454.7	2844.06
								452.83	3330.86	3874.04	3558.62	3670.74	3717.66	3571.3	3590.19	454.6	3121.11
								452.73	3439.39	3864.2	3559.81	3667.23	3713.32	3572.25	3590.83	--	--	--	--	--	--
								452.63	3596.87	3854.39	3560.44	3663.45	3708.69	3572.64	3590.93	--	--	--	--	--	--
								452.53	3596.53	3844.3	3560.25	3659.1	3703.51	3572.22	3590.22	--	--	--	--	--	--
								452.43	3492.82	3834.72	3560.06	3655.01	3698.58	3571.81	3589.51	--	--	--	--	--	--
								452.33	3280.34	3826.16	3560.41	3651.67	3694.41	3571.94	3589.37	--	--	--	--	--	--
								452.23	3182.11	3819.16	3561.88	3649.66	3691.59	3573.2	3590.36	--	--	--	--	--	--
								452.13	3535.35	3813.09	3563.88	3648.37	3689.49	3574.99	3591.88	--	--	--	--	--	--
								452.03	3540.46	3805.57	3564.03	3645.42	3685.73	3574.94	3591.57	--	--	--	--	--	--
								451.93	3328.04	3798.39	3564.15	3642.6	3682.13	3574.86	3591.24	--	--	--	--	--	--
								451.83	3447.35	3792.66	3565.39	3641.06	3679.81	3575.91	3592.04	--	--	--	--	--	--
								451.73	3534.02	3786.62	3566.01	3639.04	3677.03	3576.35	3592.23	--	--	--	--	--	--
								451.63	3560.87	3780.43	3566.18	3636.7	3673.95	3576.34	3591.98	--	--	--	--	--	--
								451.53	3337.66	3774.39	3566.2	3634.34	3670.86	3576.19	3591.6	--	--	--	--	--	--
								451.43	3196.03	3769.78	3567.4	3633.28	3669.09	3577.22	3592.4	--	--	--	--	--	--
								451.33	3369.65	3766.16	3569.35	3633.08	3668.18	3579	3593.96	--	--	--	--	--	--
								451.23	3570.4	3761.88	3570.4	3632.07	3666.49	3579.88	3594.63	--	--	--	--	--	--
								450.23	3150	3272.5	3244.85	3244.85	3255.26	3244.85	3262.09	--	--	--	--	--	--
								450.13	3130	3272.47	3245.34	3245.34	3255.48	3245.34	3262.32	--	--	--	--	--	--
								450.03	3140	3272.55	3245.94	3245.94	3255.82	3245.94	3262.67	--	--	--	--	--	--
								449.93	3155	3272.6	3246.49	3246.49	3256.12	3246.49	3262.97	--	--	--	--	--	--
								449.83	3170	3272.6	3246.96	3246.96	3256.35	3246.96	3263.21	--	--	--	--	--	--
								449.73	3130	3272.53	3247.36	3247.36	3256.52	3247.36	3263.37	--	--	--	--	--	--
								449.63	3250	3272.68	3247.97	3247.97	3256.9	3247.97	3263.74	--	--	--	--	--	--
								449.53	3365	3272.23	3247.95	3247.95	3256.68	3247.95	3263.51	--	--	--	--	--	--
								449.43	3105	3271.2	3247.35	3247.35	3255.86	3247.35	3262.68	--	--	--	--	--	--
								449.33	3130	3271.52	3248.09	3248.09	3256.4	3248.09	3263.2	--	--	--	--	--	--
								449.23	3075	3271.73	3248.7	3248.7	3256.82	3248.7	3263.61	--	--	--	--	--	--
								449.13	3190	3272.23	3249.59	3249.59	3257.53	3249.59	3264.3	--	--	--	--	--	--
								449.03	3135	3272.16	3249.9	3249.9	3257.66	3249.9	3264.4	--	--	--	--	--	--
								448.93	3165	3272.38	3250.49	3250.49	3258.08	3250.49	3264.8	--	--	--	--	--	--
								448.83	3055	3272.46	3250.94	3250.94	3258.35	3250.94	3265.05	--	--	--	--	--	--
								448.73	3125	3273.12	3251.95	3251.95	3259.2	3251.95	3265.87	--	--	--	--	--	--
								448.63	3095	3273.43	3252.61	3252.61	3259.7	3252.61	3266.34	--	--	--	--	--	--
								448.53	2960	3273.91	3253.42	3253.42	3260.36	3253.42	3266.97	--	--	--	--	--	--
								448.43	2970	3275.1	3254.94	3254.94	3261.73	3254.94	3268.31	--	--	--	--	--	--
								448.33	3330	3276.25	3256.41	3256.41	3263.06	3256.41	3269.6	--	--	--	--	--	--
								448.23	2980	3275.56	3256.03	3256.03	3262.54	3256.03	3269.05	--	--	--	--	--	--
								448.13	3160	3276.69	3257.46	3257.46	3263.83	3257.46	3270.31	--	--	--	--	--	--
								448.03	3265	3276.89	3257.96	3257.96	3264.21	3257.96	3270.65	--	--	--	--	--	--
								447.93	3025	3276.57	3257.92	3257.92	3264.05	3257.92	3270.45	--	--	--	--	--	--
								447.83	3140	3277.49	3259.13	3259.13	3265.13	3259.13	3271.49	--	--	--	--	--	--
								447.73	3210	3277.83	3259.74	3259.74	3265.62	3259.74	3271.95	--	--	--	--	--	--
								447.63	3260	3277.82	3260	3260	3265.76	3260	3272.06	--	--	--	--	--	--
																--	--	--	--	--	--
																--	--	--	--	--	--

## Sheet: Fig. 6a
XANES
	undoped TiO2		Ce-TiO2		Zr-TiO2
4770.84	0.01959	4770.83	0.03719	4770.84	0.02285	--	--
4775.74	0.01785	4771.38	0.01568	4775.74	0.02169	--	--
4776.38	0.00764	4780.39	0.03134	4780.77	0.01985	--	--
4785.77	0.01524	4783.62	0.02116	4783.71	0.01377	--	--
4790.06	0.01271	4790.3	0.02631	4790.83	0.01726	--	--
4795.4	0.01255	4795.69	0.0264	4795.69	0.01598	--	--
4800.75	0.01285	4798.61	0.01334	4800.42	0.01409	--	--
4801.28	0.00201	4805.79	0.02139	4805.8	0.01344	--	--
4810.67	0.00966	4810.67	0.01975	4810.67	0.01123	--	--
4815.76	0.00876	4815.75	0.01708	4815.41	0.01061	--	--
4820.79	0.00822	4820.78	0.01607	4820.78	0.00984	--	--
4825.4	0.00654	4825.67	0.01389	4825.67	0.00893	--	--
4830.77	0.00608	4830.76	0.01165	4830.77	0.00862	--	--
4835.5	0.00428	4835.79	0.01069	4835.02	0.00559	--	--
4840.69	0.00419	4840.67	0.00936	4838.76	0.0018	--	--
4845.77	0.00292	4845.76	0.00836	4845.78	0.00548	--	--
4846.29	-0.0065	4850.83	0.00859	4850.83	0.00485	--	--
4855.72	0.00244	4853.74	-0.00258	4851.32	-0.00589	--	--
4860.2	0.000967729	4860.78	0.00472	4856.48	-0.00576	--	--
4865.85	0.00184	4865.43	0.00262	4865.85	0.00295	--	--
4870.8	0.00138	4868.72	-0.00671	4870.5	0.00111	--	--
4875.83	0.000673207	4871.45	-0.01676	4875.84	0.00149	--	--
4876.44	-0.00906	4876.41	-0.01775	4876.43	-0.00897	--	--
4885.81	8.97429e-06	4885.25	-0.00154	4885.82	0.000154381	--	--
4890.88	-0.0005058	4890.88	0.000502542	4890.42	-0.0013	--	--
4895.82	-0.000545748	4895.82	-0.000953982	4895.82	-0.000757407	--	--
4900.85	-0.00069327	4900.85	-0.00137	4900.85	-0.000772073	--	--
4905.75	-0.00116	4905.75	-0.0026	4905.75	-0.00127	--	--
4910.82	-0.00104	4910.81	-0.00185	4910.81	-0.00112	--	--
4915.78	-0.00118	4915.28	-0.00336	4915.42	-0.00276	--	--
4920.82	-0.00138	4920.82	-0.00156	4920.82	-0.000834309	--	--
4925.86	-0.000913793	4921.39	-0.02048	4925.87	-0.00128	--	--
4928.84	-0.00486	4930.82	-0.000760899	4930.82	-0.00151	--	--
4933.79	-0.00472	4935.87	-0.00135	4933.86	-0.00588	--	--
4938.93	-0.00438	4940.79	0.000192951	4940.79	-0.000997519	--	--
4945.85	0.00023949	4945.85	0.000156662	4945.26	-0.00118	--	--
4946.31	0.000266613	4946.31	0.000958645	4946.31	6.87367e-05	--	--
4946.78	0.000394952	4946.78	0.000467346	4946.78	0.000366823	--	--
4947.28	0.000287712	4947.17	0.000921697	4947.29	0.000411655	--	--
4947.78	0.000343525	4947.85	0.00134	4947.85	0.000824376	--	--
4948.31	0.000748328	4948.31	0.00152	4948.31	0.00059411	--	--
4948.78	0.000597121	4948.78	0.00144	4948.78	0.000693383	--	--
4949.31	0.000870545	4949.31	0.00177	4949.31	0.000960229	--	--
4949.85	0.000959441	4949.85	0.00274	4949.85	0.000598299	--	--
4950.31	0.00121	4950.31	0.00205	4950.31	0.001	--	--
4950.77	0.000882013	4950.77	0.00199	4950.78	0.000748809	--	--
4951.31	0.00153	4951.31	0.00321	4951.31	0.00075462	--	--
4951.84	0.00136	4951.85	0.00302	4951.85	0.0011	--	--
4952.3	0.00147	4952.31	0.0026	4952.31	0.00164	--	--
4952.77	0.00148	4952.77	0.0021	4952.77	0.00136	--	--
4953.31	0.0017	4953.31	0.00232	4953.3	0.00185	--	--
4953.84	0.00195	4953.84	0.00304	4953.84	0.00191	--	--
4954.31	0.00196	4954.31	0.00292	4954.31	0.00196	--	--
4954.76	0.00179	4954.71	0.00246	4954.77	0.00206	--	--
4955.31	0.00218	4955.32	0.00374	4955.32	0.00241	--	--
4955.84	0.00227	4955.84	0.00395	4955.84	0.00228	--	--
4956.21	0.00217	4956.3	0.00345	4956.31	0.00245	--	--
4956.75	0.00242	4956.76	0.00371	4956.76	0.00273	--	--
4957.31	0.0033	4957.32	0.00409	4957.31	0.00302	--	--
4957.83	0.00352	4957.83	0.00479	4957.83	0.00319	--	--
4958.3	0.00359	4958.3	0.00482	4958.3	0.00343	--	--
4958.75	0.00351	4958.75	0.00499	4958.76	0.00336	--	--
4959.32	0.00445	4959.31	0.00624	4959.32	0.00339	--	--
4959.83	0.00464	4959.83	0.00523	4959.84	0.00405	--	--
4960.3	0.00477	4960.3	0.00563	4960.31	0.00447	--	--
4960.69	0.00466	4960.75	0.00613	4960.76	0.00471	--	--
4961.32	0.00537	4961.32	0.00672	4961.32	0.00561	--	--
4961.83	0.00572	4961.83	0.00659	4961.83	0.00572	--	--
4962.31	0.00606	4962.3	0.00768	4962.31	0.00642	--	--
4962.75	0.0065	4962.75	0.0078	4962.75	0.00646	--	--
4963.32	0.00728	4963.31	0.00782	4963.32	0.00725	--	--
4963.82	0.00783	4963.82	0.00883	4963.76	0.00778	--	--
4964.3	0.0086	4964.29	0.00949	4964.3	0.00868	--	--
4964.75	0.00937	4964.74	0.01008	4964.75	0.00975	--	--
4965.32	0.01091	4965.31	0.01127	4965.32	0.01097	--	--
4965.83	0.0123	4965.82	0.01336	4965.83	0.01237	--	--
4966.3	0.01458	4966.29	0.01478	4966.3	0.01488	--	--
4966.74	0.01738	4966.74	0.01851	4966.74	0.01796	--	--
4967.3	0.02275	4967.3	0.02321	4967.31	0.02408	--	--
4967.82	0.03594	4967.81	0.03688	4967.82	0.03751	--	--
4968.29	0.06541	4968.28	0.06515	4968.29	0.06858	--	--
4968.74	0.09719	4968.73	0.09737	4968.74	0.10193	--	--
4969.31	0.10099	4969.29	0.10525	4969.3	0.11223	--	--
4969.82	0.13136	4969.81	0.13959	4969.75	0.15117	--	--
4970.29	0.19324	4970.28	0.20353	4970.29	0.21778	--	--
4970.75	0.20454	4970.73	0.21524	4970.68	0.22642	--	--
4971.32	0.19375	4971.31	0.20115	4971.32	0.2081	--	--
4971.83	0.18539	4971.82	0.18928	4971.83	0.19409	--	--
4972.3	0.16427	4972.28	0.16536	4972.3	0.16989	--	--
4972.75	0.14813	4972.74	0.14793	4972.74	0.15341	--	--
4973.32	0.14897	4973.3	0.1474	4973.31	0.15368	--	--
4973.83	0.15676	4973.82	0.15269	4973.82	0.1581	--	--
4974.29	0.15562	4974.28	0.15262	4974.29	0.15599	--	--
4974.74	0.14447	4974.73	0.14172	4974.74	0.14626	--	--
4975.31	0.13194	4975.3	0.13126	4975.31	0.13587	--	--
4975.82	0.12502	4975.81	0.12627	4975.82	0.13092	--	--
4976.29	0.12757	4976.28	0.12948	4976.29	0.13623	--	--
4976.74	0.14062	4976.74	0.145	4976.74	0.15068	--	--
4977.31	0.16401	4977.3	0.16786	4977.31	0.17441	--	--
4977.82	0.19512	4977.75	0.1989	4977.82	0.20707	--	--
4978.29	0.233	4978.27	0.23725	4978.29	0.24568	--	--
4978.74	0.27743	4978.74	0.28297	4978.75	0.29243	--	--
4979.3	0.32471	4979.28	0.3315	4979.3	0.34305	--	--
4979.82	0.37344	4979.81	0.38133	4979.82	0.39401	--	--
4980.29	0.41865	4980.27	0.42961	4980.29	0.44371	--	--
4980.69	0.46	4980.73	0.47427	4980.74	0.48953	--	--
4981.3	0.50363	4981.28	0.52124	4981.3	0.53626	--	--
4981.82	0.5547	4981.82	0.57207	4981.82	0.58839	--	--
4982.29	0.61694	4982.28	0.63264	4982.29	0.64916	--	--
4982.69	0.68915	4982.74	0.70227	4982.75	0.71932	--	--
4983.3	0.77107	4983.28	0.78264	4983.29	0.79832	--	--
4983.83	0.85937	4983.82	0.86891	4983.83	0.88419	--	--
4984.29	0.95148	4984.27	0.95434	4984.28	0.96917	--	--
4984.75	1.03983	4984.75	1.03691	4984.75	1.0484	--	--
4985.28	1.11612	4985.27	1.10754	4985.28	1.11535	--	--
4985.83	1.17893	4985.82	1.16371	4985.83	1.16902	--	--
4986.28	1.22717	4986.26	1.20662	4986.28	1.20916	--	--
4986.76	1.25766	4986.74	1.23575	4986.75	1.23577	--	--
4987.28	1.26725	4987.27	1.24785	4987.28	1.24776	--	--
4987.83	1.26012	4987.82	1.24717	4987.83	1.2469	--	--
4988.28	1.24619	4988.2	1.23957	4988.28	1.2402	--	--
4988.76	1.23407	4988.75	1.23476	4988.75	1.23345	--	--
4989.27	1.22483	4989.25	1.22971	4989.26	1.22847	--	--
4989.83	1.21779	4989.82	1.226	4989.83	1.22537	--	--
4990.28	1.21373	4990.27	1.22502	4990.28	1.22305	--	--
4990.76	1.21046	4990.75	1.22357	4990.76	1.22162	--	--
4991.25	1.20821	4991.24	1.22092	4991.24	1.21994	--	--
4991.83	1.20296	4991.82	1.21583	4991.82	1.21599	--	--
4992.27	1.19528	4992.26	1.20808	4992.27	1.20819	--	--
4992.77	1.18572	4992.76	1.19586	4992.76	1.19794	--	--
4993.26	1.17547	4993.24	1.18329	4993.25	1.18653	--	--
4993.85	1.16795	4993.77	1.17216	4993.84	1.17648	--	--
4994.29	1.1622	4994.27	1.16287	4994.28	1.1664	--	--
4994.77	1.15771	4994.77	1.15593	4994.77	1.15896	--	--
4995.24	1.15399	4995.23	1.14938	4995.23	1.15368	--	--
4995.85	1.15106	4995.83	1.14667	4995.84	1.15075	--	--
4996.77	1.15191	4996.76	1.14643	4996.77	1.15218	--	--
4997.84	1.16305	4997.84	1.15597	4997.84	1.16073	--	--
4998.78	1.17875	4998.78	1.16855	4998.77	1.17188	--	--
4999.85	1.19188	4999.85	1.18034	4999.84	1.18233	--	--
5000.78	1.19935	5000.77	1.18984	5000.78	1.18907	--	--
5001.85	1.2082	5001.85	1.19894	5001.85	1.19719	--	--
5002.37	1.21618	5002.78	1.20711	5002.77	1.20352	--	--
5003.85	1.22005	5003.84	1.20792	5003.84	1.20475	--	--
5004.8	1.20805	5004.78	1.19776	5004.78	1.19451	--	--
5005.85	1.18216	5005.85	1.17498	5005.85	1.17464	--	--
5006.78	1.14881	5006.78	1.14466	5006.78	1.14633	--	--
5007.85	1.11217	5007.84	1.11038	5007.84	1.11441	--	--
5008.79	1.07965	5008.78	1.08052	5008.78	1.08666	--	--
5009.85	1.05054	5009.84	1.05323	5009.84	1.06091	--	--
5010.79	1.01875	5010.78	1.0218	5010.78	1.0312	--	--
5011.83	0.98369	5011.82	0.98738	5011.81	0.99844	--	--
5012.78	0.95438	5012.78	0.95958	5012.77	0.97025	--	--
5013.81	0.93577	5013.8	0.94128	5013.8	0.95194	--	--
5014.77	0.92464	5014.76	0.93006	5014.76	0.94106	--	--
5015.8	0.92085	5015.79	0.92522	5015.78	0.93652	--	--
5016.77	0.92225	5016.77	0.92537	5016.77	0.93651	--	--
5017.78	0.92638	5017.76	0.92909	5017.75	0.94004	--	--
5018.76	0.93175	5018.74	0.93407	5018.38	0.94403	--	--
5019.75	0.93349	5019.74	0.93648	5019.73	0.94808	--	--
5020.75	0.93176	5020.75	0.93469	5020.74	0.94624	--	--
5021.73	0.92623	5021.7	0.92872	5021.71	0.94017	--	--
5022.75	0.92015	5022.75	0.92281	5022.74	0.93406	--	--
5023.7	0.91554	5023.69	0.918	5023.69	0.92893	--	--
5024.75	0.91342	5024.75	0.91555	5024.73	0.92612	--	--
5025.67	0.91287	5025.67	0.91487	5025.64	0.92466	--	--
5026.75	0.91444	5026.75	0.91563	5026.36	0.92423	--	--
5027.67	0.91693	5027.66	0.91718	5027.65	0.92696	--	--
5028.76	0.92042	5028.75	0.92048	5028.74	0.92928	--	--
5029.67	0.92369	5029.66	0.9234	5029.65	0.93241	--	--
5030.76	0.92809	5030.76	0.92774	5030.75	0.93612	--	--
5031.67	0.93251	5031.33	0.92906	5031.66	0.93903	--	--
5032.77	0.93655	5032.75	0.93555	5032.75	0.94321	--	--
5033.69	0.94065	5033.67	0.93998	5033.68	0.94755	--	--
5034.77	0.94491	5034.76	0.94502	5034.77	0.95183	--	--
5035.69	0.94841	5035.68	0.94941	5035.68	0.95537	--	--
5036.78	0.95249	5036.77	0.95427	5036.77	0.96006	--	--
5037.71	0.95601	5037.7	0.95777	5037.7	0.96355	--	--
5038.8	0.95962	5038.79	0.96165	5038.79	0.96708	--	--
5039.72	0.96274	5039.72	0.96419	5039.72	0.97026	--	--
5040.8	0.9668	5040.8	0.96845	5040.8	0.97332	--	--
5041.74	0.96995	5041.73	0.97101	5041.73	0.97486	--	--
5042.81	0.97392	5042.8	0.9736	5042.8	0.97809	--	--
5043.76	0.97615	5043.74	0.97474	5043.74	0.98008	--	--
5044.83	0.9788	5044.81	0.97724	5044.8	0.98194	--	--
5045.76	0.97955	5045.74	0.97816	5045.75	0.98286	--	--
5046.82	0.98059	5046.8	0.97975	5046.8	0.98455	--	--
5047.75	0.98119	5047.34	0.97917	5047.74	0.9848	--	--
5048.8	0.98258	5048.78	0.98224	5048.79	0.98707	--	--
5049.76	0.98475	5049.73	0.98308	5049.74	0.98951	--	--
5050.78	0.98744	5050.76	0.98559	5050.77	0.99138	--	--
5051.74	0.98995	5051.73	0.98886	5051.73	0.99467	--	--
5052.74	0.99376	5052.73	0.9921	5052.73	0.99764	--	--
5053.35	0.99684	5053.72	0.99623	5053.73	1.00163	--	--
5054.7	1.0028	5054.67	1.00029	5054.68	1.00557	--	--
5055.73	1.0085	5055.72	1.00615	5055.73	1.0105	--	--
5056.66	1.01477	5056.65	1.01052	5056.66	1.01573	--	--
5057.73	1.02091	5057.72	1.01704	5057.73	1.02141	--	--
5058.65	1.02702	5058.64	1.02106	5058.65	1.02673	--	--
5059.73	1.03319	5059.72	1.02698	5059.73	1.03123	--	--
5060.65	1.03758	5060.64	1.03189	5060.65	1.0349	--	--
5061.75	1.04242	5061.74	1.03745	5061.38	1.03862	--	--
5062.67	1.04527	5062.66	1.03935	5062.67	1.04263	--	--
5063.76	1.04774	5063.75	1.04247	5063.76	1.0452	--	--
5064.68	1.04913	5064.67	1.04404	5064.68	1.04718	--	--
5065.77	1.05022	5065.75	1.04649	5065.76	1.04852	--	--
5066.7	1.05063	5066.68	1.04696	5066.7	1.04881	--	--
5067.78	1.05029	5067.77	1.0467	5067.79	1.04952	--	--
5068.72	1.0492	5068.71	1.04581	5068.72	1.04873	--	--
5069.79	1.04735	5069.78	1.04582	5069.8	1.04799	--	--
5070.73	1.04511	5070.72	1.0438	5070.73	1.04646	--	--
5071.79	1.04291	5071.78	1.04265	5071.79	1.04457	--	--
5072.73	1.03988	5072.71	1.03941	5072.74	1.04177	--	--
5073.78	1.03724	5073.76	1.03666	5073.8	1.04015	--	--
5074.73	1.03459	5074.72	1.03436	5074.74	1.03733	--	--
5075.74	1.03166	5075.73	1.03126	5075.76	1.03494	--	--
5076.71	1.02876	5076.32	1.02701	5076.73	1.03208	--	--
5077.68	1.02598	5077.66	1.02545	5077.7	1.02969	--	--
5078.7	1.02343	5078.7	1.02272	5078.71	1.0271	--	--
5079.65	1.02104	5079.27	1.01875	5079.66	1.02447	--	--
5080.7	1.01917	5080.7	1.0185	5080.71	1.02173	--	--
5081.62	1.01671	5081.61	1.0157	5081.64	1.01946	--	--
5082.71	1.01506	5082.71	1.01388	5082.73	1.01724	--	--
5083.62	1.01236	5083.62	1.01065	5083.64	1.01455	--	--
5084.74	1.00999	5084.74	1.0083	5084.75	1.01218	--	--
5085.65	1.00727	5085.65	1.0058	5085.67	1.00963	--	--
5086.75	1.00433	5086.75	1.00303	5086.36	1.00498	--	--
5087.67	1.00138	5087.68	0.99963	5087.69	1.004	--	--
5088.76	0.99782	5088.76	0.99721	5088.77	1.00107	--	--
5089.7	0.9942	5089.29	0.9925	5089.71	0.99781	--	--
5090.77	0.99145	5090.77	0.99143	5090.78	0.99537	--	--
5091.71	0.98802	5091.71	0.98888	5091.73	0.99259	--	--
5092.27	0.98406	5092.77	0.98648	5092.78	0.99019	--	--
5093.71	0.98268	5093.7	0.98336	5093.72	0.98843	--	--
5094.74	0.98079	5094.74	0.98189	5094.76	0.98629	--	--
5095.69	0.97847	5095.7	0.98022	5095.71	0.98438	--	--
5096.71	0.97731	5096.71	0.97976	5096.73	0.98328	--	--
5097.7	0.97627	5097.69	0.97821	5097.7	0.98253	--	--
5098.63	0.97535	5098.64	0.97734	5098.66	0.98122	--	--
5099.69	0.97552	5099.69	0.97742	5099.7	0.9816	--	--
5100.61	0.97585	5100.6	0.97745	5100.62	0.98135	--	--
5101.7	0.97667	5101.7	0.97842	5101.37	0.98072	--	--
5102.62	0.9771	5102.62	0.97839	5102.63	0.98197	--	--
5103.72	0.97817	5103.72	0.97963	5103.72	0.98315	--	--
5104.64	0.97862	5104.64	0.97932	5104.65	0.98304	--	--
5105.73	0.97941	5105.74	0.98091	5105.74	0.98442	--	--
5106.67	0.97966	5106.66	0.98093	5106.67	0.98402	--	--
5107.76	0.9801	5107.76	0.98196	5107.77	0.98407	--	--
5108.7	0.98025	5108.7	0.98254	5108.71	0.98507	--	--
5109.78	0.98077	5109.78	0.98228	5109.78	0.98548	--	--
5110.71	0.9805	5110.71	0.98316	5110.72	0.98562	--	--
5111.76	0.98074	5111.76	0.98297	5111.76	0.9863	--	--
5112.69	0.98077	5112.7	0.98315	5112.7	0.98577	--	--
5113.7	0.98098	5113.7	0.98332	5113.7	0.98628	--	--
5114.69	0.98179	5114.69	0.98343	5114.69	0.98638	--	--
5115.25	0.98037	5115.64	0.98371	5115.24	0.9859	--	--
5117.53	0.98222	5117.61	0.98408	5117.6	0.98773	--	--
5118.41	0.98071	5119.62	0.98515	5119.62	0.98848	--	--
5121.65	0.9858	5121.65	0.98689	5121.65	0.99005	--	--
5123.68	0.98774	5123.64	0.98875	5123.68	0.99231	--	--
5125.7	0.98989	5125.7	0.99135	5125.64	0.99375	--	--
5127.61	0.99167	5127.71	0.99221	5127.63	0.99552	--	--
5128.26	0.99048	5128.25	0.98787	5129.65	0.99681	--	--
5131.63	0.99577	5131.69	0.99632	5131.69	0.99821	--	--
5133.7	0.99814	5132.34	0.99181	5133.7	0.99946	--	--
5135.72	1.00043	5135.73	1.00009	5135.73	1.00058	--	--
5137.75	1.00281	5137.75	1.00132	5137.75	1.00228	--	--
5139.77	1.00462	5139.77	1.00317	5139.7	1.00299	--	--
5141.77	1.00637	5141.78	1.00424	5141.77	1.00409	--	--
5143.71	1.00797	5143.73	1.00458	5143.72	1.00438	--	--
5145.63	1.00821	5145.65	1.00487	5145.64	1.00466	--	--
5147.6	1.00822	5147.62	1.00529	5146.44	1.00215	--	--
5149.63	1.00823	5149.64	1.00529	5149.64	1.00486	--	--
5151.67	1.00784	5151.68	1.00504	5151.68	1.00449	--	--
5153.7	1.00701	5153.72	1.00491	5153.71	1.00429	--	--
5155.71	1.00595	5155.73	1.00425	5155.71	1.00452	--	--
5157.7	1.00467	5157.71	1.00333	5157.7	1.00371	--	--
5159.7	1.00349	5159.71	1.00247	5159.7	1.00372	--	--
5161.72	1.00207	5161.73	1.0018	5161.72	1.00286	--	--
5163.74	1.00119	5163.75	1.00149	5163.75	1.00264	--	--
5165.77	1.00012	5165.7	1.0006	5165.77	1.00189	--	--
5167.77	0.9994	5167.78	1.00057	5167.71	1.0015	--	--
5169.72	0.99908	5169.68	0.99969	5169.73	1.00107	--	--
5171.63	0.99789	5170.43	0.9938	5171.64	1.00011	--	--
5173.61	0.99786	5173.62	0.99861	5173.62	1.00015	--	--
5175.66	0.99729	5175.66	0.99936	5175.66	0.99945	--	--
5177.69	0.9973	5177.71	0.99945	5177.63	0.99961	--	--
5179.71	0.99671	5179.72	0.99931	5179.65	0.9992	--	--
5180.27	0.99386	5181.65	0.99869	5181.71	0.99922	--	--
5183.7	0.99731	5183.71	0.99957	5183.71	0.99947	--	--
5185.72	0.99796	5184.41	0.99415	5185.73	0.99942	--	--
5187.75	0.99826	5186.41	0.99426	5187.76	0.99978	--	--
5189.78	0.99889	5189.78	0.99991	5189.78	0.9995	--	--
5191.75	0.99908	5191.76	0.99968	5191.76	0.9992	--	--
5193.66	0.9986	5193.55	0.99827	5193.56	0.99864	--	--
5195.61	0.9981	5195.62	0.99844	5195.61	0.99836	--	--
5197.63	0.998	5197.65	0.99806	5197.63	0.99786	--	--
5199.69	0.99799	5199.69	0.99786	5199.69	0.99825	--	--
5201.7	0.99737	5201.71	0.99797	5201.7	0.99788	--	--
5203.69	0.99696	5203.7	0.99804	5203.69	0.99727	--	--
5205.62	0.99638	5205.71	0.99699	5205.67	0.99694	--	--
5207.73	0.99591	5207.73	0.99725	5207.73	0.99657	--	--
5209.76	0.99572	5209.77	0.99689	5209.76	0.99647	--	--
5211.77	0.99516	5211.79	0.99757	5211.76	0.99599	--	--
5213.7	0.99512	5213.72	0.99691	5213.72	0.99582	--	--
5215.61	0.99506	5215.62	0.99653	5215.61	0.99583	--	--
5216.46	0.99246	5217.64	0.99659	5217.58	0.9953	--	--
5219.67	0.99522	5219.68	0.99644	5218.52	0.99305	--	--
5221.7	0.99506	5220.45	0.99173	5221.71	0.99518	--	--
5223.69	0.99516	5223.7	0.99617	5223.7	0.99542	--	--
5225.7	0.99479	5225.68	0.99661	5225.7	0.99525	--	--
5226.36	0.99187	5227.67	0.99593	5227.73	0.99545	--	--
5229.77	0.99487	5229.78	0.99656	5229.74	0.99568	--	--
5231.77	0.99485	5231.78	0.99619	5231.78	0.99561	--	--
5232.39	0.99182	5233.69	0.99585	5233.64	0.99537	--	--
5235.58	0.99431	5235.61	0.99572	5235.61	0.99522	--	--
5237.64	0.99472	5237.65	0.99564	5237.64	0.99545	--	--
5239.7	0.99508	5239.7	0.99631	5239.7	0.99535	--	--
5241.71	0.9953	5241.72	0.99655	5241.72	0.99579	--	--
5243.7	0.99554	5243.7	0.99755	5243.7	0.99636	--	--
5245.7	0.99589	5245.73	0.99785	5245.72	0.99677	--	--
5247.76	0.99715	5247.77	0.9987	5247.77	0.99739	--	--
5249.78	0.9974	5249.78	0.99949	5249.78	0.99791	--	--
5251.69	0.99829	5251.7	0.99958	5251.7	0.99805	--	--
5253.61	0.99896	5253.62	0.99996	5253.61	0.99803	--	--
5255.64	0.99981	5255.67	1.00076	5255.67	0.99897	--	--
5257.71	1.00065	5256.44	0.99642	5257.72	0.99944	--	--
5259.71	1.00135	5259.71	1.00203	5259.71	1.00014	--	--
5261.71	1.00192	5261.66	1.00265	5261.67	1.00051	--	--
5263.72	1.00267	5263.75	1.00344	5263.75	1.0013	--	--
5265.79	1.00352	5265.72	1.00349	5265.79	1.00181	--	--
5268.72	1.00407	5268.71	1.00399	5268.72	1.00237	--	--
5271.35	1.00361	5271.64	1.00396	5271.63	1.00274	--	--
5274.81	1.00471	5274.27	1.0022	5274.8	1.00328	--	--
5275.46	0.99976	5277.72	1.00442	5277.36	1.00244	--	--
5280.67	1.00441	5280.67	1.00261	5280.67	1.00256	--	--
5283.81	1.00429	5283.81	1.00446	5283.8	1.003	--	--
5286.73	1.00382	5284.46	0.99531	5286.73	1.00254	--	--
5289.71	1.00351	5287.47	0.99595	5289.37	1.00197	--	--
5292.78	1.00314	5292.78	1.00417	5292.78	1.00248	--	--
5295.76	1.00291	5295.76	1.00394	5295.77	1.00189	--	--
5298.74	1.00237	5298.48	1.00254	5298.74	1.00157	--	--
5301.68	1.00187	5301.68	1.00314	5301.68	1.00143	--	--
5304.47	1.00111	5304.8	1.00315	5304.42	1.00068	--	--
5307.76	1.00151	5307.76	1.00275	5305.48	0.99662	--	--
5310.65	1.00118	5308.37	0.99379	5310.65	1.00099	--	--
5313.82	1.0012	5313.34	1.00088	5311.58	0.99669	--	--
5316.73	1.00089	5316.74	1.00207	5316.46	1.00064	--	--
5319.71	1.00076	5319.45	1.00115	5319.71	1.00102	--	--
5322.77	1.00103	5322.78	1.00306	5320.55	0.99675	--	--
5325.76	1.001	5325.77	1.00285	5325.77	1.00156	--	--
5326.48	0.99669	5328.74	1.00282	5328.74	1.00153	--	--
5331.65	1.00115	5331.32	1.00087	5331.36	1.00084	--	--
5334.81	1.00165	5334.82	1.00309	5334.81	1.00198	--	--
5337.73	1.00196	5337.72	1.003	5335.48	0.9975	--	--
5340.68	1.0019	5340.68	1.00303	5340.68	1.00224	--	--
5341.55	0.99806	5343.78	1.0036	5343.77	1.00235	--	--
5346.76	1.00255	5346.76	1.00321	5346.41	1.00198	--	--
5349.38	1.00196	5349.74	1.00275	5349.73	1.0026	--	--
5352.62	1.0026	5352.62	1.00232	5352.62	1.00244	--	--
5355.34	1.00199	5355.81	1.00303	5355.8	1.00276	--	--
5358.72	1.00274	5358.71	1.00292	5356.5	0.99812	--	--
5361.7	1.00277	5361.71	1.00215	5361.7	1.00238	--	--
5364.65	1.00228	5362.47	0.99453	5364.65	1.00218	--	--
5367.39	1.00178	5367.77	1.00206	5367.77	1.00237	--	--
5370.69	1.00258	5370.7	1.00154	5370.7	1.00206	--	--
5373.65	1.00261	5373.34	1.00019	5373.34	1.00137	--	--
5376.72	1.00249	5376.72	1.00109	5376.73	1.00201	--	--
5379.73	1.00243	5379.74	1.0011	5379.73	1.00244	--	--
5382.69	1.00253	5382.7	1.00077	5382.38	1.00185	--	--
5383.33	0.99826	5385.61	1.00041	5385.61	1.00244	--	--
5388.73	1.00255	5388.73	1.00043	5388.73	1.00255	--	--
5391.71	1.00246	5391.49	1.00013	5391.7	1.00266	--	--
5392.4	0.99823	5394.68	1.00053	5394.68	1.00226	--	--
5397.33	1.00141	5397.59	1.00011	5397.59	1.00188	--	--
5400.74	1.00192	5400.74	1.00073	5400.73	1.00182	--	--
5403.69	1.00182	5403.7	1.00046	5403.69	1.00142	--	--
5406.67	1.00181	5406.67	1.00054	5406.67	1.00133	--	--
5409.58	1.00148	5409.58	0.99987	5409.38	1.00104	--	--
5412.72	1.00184	5412.72	1.00025	5412.74	1.00165	--	--
5415.69	1.0018	5415.69	0.99975	5415.69	1.00158	--	--
5419.6	1.00188	5419.6	0.99885	5419.6	1.00185	--	--
5423.65	1.00181	5423.66	0.99873	5423.67	1.00209	--	--
5427.69	1.002	5427.7	0.99866	5427.69	1.00224	--	--
5431.55	1.00168	5431.55	0.99816	5431.55	1.0019	--	--
5435.64	1.00149	5435.65	0.99811	5435.62	1.00198	--	--
5439.7	1.0013	5439.71	0.99795	5439.7	1.00157	--	--
5443.53	1.00038	5443.52	0.99691	5442.87	0.99957	--	--
5447.61	1.00032	5447.62	0.99664	5447.6	1.00065	--	--
5451.72	1.00019	5450.73	0.99349	5451.72	1.00035	--	--
5455.57	0.99969	5455.57	0.99551	5455.56	0.99998	--	--
5459.62	0.99951	5459.62	0.99399	5459.62	1.00001	--	--
5463.63	0.99901	5463.62	0.99352	5463.59	0.99985	--	--
5467.62	0.99854	5467.61	0.99287	5467.61	0.99952	--	--
5471.65	0.99792	5471.66	0.99251	5471.64	0.99905	--	--
5475.49	0.99708	5475.49	0.99173	5475.49	0.9983	--	--
5478.94	0.9954	5479.58	0.9912	5478.85	0.99684	--	--
5483.67	0.99604	5482.7	0.98802	5483.67	0.99753	--	--
5487.55	0.99532	5487.55	0.98973	5487.55	0.99694	--	--
5491.59	0.9951	5491.6	0.98935	5490.95	0.99563	--	--
5495.5	0.99458	5495.5	0.98757	5495.5	0.99626	--	--
5499.57	0.99371	5499.57	0.98666	5499.57	0.99563	--	--
5503.65	0.99364	5502.8	0.98438	5503.65	0.99552	--	--
5507.51	0.99305	5506.81	0.98384	5506.84	0.99403	--	--
5511.57	0.9928	5511.57	0.98501	5511.56	0.99469	--	--
5515.48	0.99227	5515.47	0.98451	5515.47	0.99427	--	--
5519.56	0.99207	5519.55	0.98384	5519.56	0.99412	--	--
5520.23	0.98674	5523.62	0.98324	5523.61	0.99371	--	--
5527.51	0.9915	5527.51	0.98174	5527.51	0.99338	--	--
5531.56	0.99147	5531.56	0.98094	5531.56	0.99387	--	--
5535.42	0.99035	5535.41	0.98011	5535.41	0.9926	--	--
5539.49	0.98991	5539.49	0.97923	5539.51	0.99221	--	--
5542.64	0.98813	5543.55	0.97855	5543.55	0.99206	--	--
5547.53	0.98894	5547.53	0.97774	5547.53	0.9915	--	--
5551.58	0.98834	5551.58	0.97721	5551.56	0.99075	--	--
5555.44	0.98735	--	--	5555.44	0.98977	--	--
5559.51	0.98684	--	--	5558.85	0.9883	--	--
5563.38	0.98587	--	--	5563.39	0.98851	--	--
5567.47	0.98524	--	--	5567.48	0.98813	--	--
5570.92	0.98211	--	--	5572.48	0.9873	--	--
5575.98	0.98115	--	--	5577.5	0.98653	--	--
5582.52	0.98207	--	--	5582.52	0.98557	--	--
5587.54	0.98073	--	--	5587.53	0.98446	--	--
5588.27	0.97398	--	--	5592.58	0.98312	--	--
5596.16	0.9765	--	--	5597.58	0.98187	--	--
--	--	--	--	5602.53	0.98076	--	--
--	--	--	--	--	--	--	--
--	--	--	--	--	--	--	--
--	--	--	--	--	--	--	--
--	--	--	--	--	--	--	--
--	--	--	--	--	--	--	--
--	--	--	--	--	--	--	--
--	--	--	--	--	--	--	--
--	--	--	--	--	--	--	--
--	--	--	--	--	--	--	--
--	--	--	--	--	--	--	--
--	--	--	--	--	--	--	--
--	--	--	--	--	--	--	--
--	--	--	--	--	--	--	--
--	--	--	--	--	--	--	--
--	--	--	--	--	--	--	--
--	--	--	--	--	--	--	--
--	--	--	--	--	--	--	--
--	--	--	--	--	--	--	--
--	--	--	--	--	--	--	--
--	--	--	--	--	--	--	--
--	--	--	--	--	--	--	--
--	--	--	--	--	--	--	--
--	--	--	--	--	--	--	--
--	--	--	--	--	--	--	--
--	--	--	--	--	--	--	--
--	--	--	--	--	--	--	--
--	--	--	--	--	--	--	--
--	--	--	--	--	--	--	--
--	--	--	--	--	--	--	--
--	--	--	--	--	--	--	--
--	--	--	--	--	--	--	--
--	--	--	--	--	--	--	--
--	--	--	--	--	--	--	--
--	--	--	--	--	--	--	--
--	--	--	--	--	--	--	--
--	--	--	--	--	--	--	--
--	--	--	--	--	--	--	--
--	--	--	--	--	--	--	--
--	--	--	--	--	--	--	--
--	--	--	--	--	--	--	--
--	--	--	--	--	--	--	--
--	--	--	--	--	--	--	--
--	--	--	--	--	--	--	--
--	--	--	--	--	--	--	--
--	--	--	--	--	--	--	--
--	--	--	--	--	--	--	--
--	--	--	--	--	--	--	--
--	--	--	--	--	--	--	--
--	--	--	--	--	--	--	--
--	--	--	--	--	--	--	--
--	--	--	--	--	--	--	--
--	--	--	--	--	--	--	--
--	--	--	--	--	--	--	--
--	--	--	--	--	--	--	--
--	--	--	--	--	--	--	--
--	--	--	--	--	--	--	--
--	--	--	--	--	--	--	--
--	--	--	--	--	--	--	--
--	--	--	--	--	--	--	--
--	--	--	--	--	--	--	--
--	--	--	--	--	--	--	--
--	--	--	--	--	--	--	--
--	--	--	--	--	--	--	--
--	--	--	--	--	--	--	--
--	--	--	--	--	--	--	--
--	--	--	--	--	--	--	--
--	--	--	--	--	--	--	--
--	--	--	--	--	--	--	--
--	--	--	--	--	--	--	--
--	--	--	--	--	--	--	--
--	--	--	--	--	--	--	--
--	--	--	--	--	--	--	--
--	--	--	--	--	--	--	--
--	--	--	--	--	--	--	--
--	--	--	--	--	--	--	--
--	--	--	--	--	--	--	--
--	--	--	--	--	--	--	--
--	--	--	--	--	--	--	--
--	--	--	--	--	--	--	--
--	--	--	--	--	--	--	--
--	--	--	--	--	--	--	--
--	--	--	--	--	--	--	--
--	--	--	--	--	--	--	--
--	--	--	--	--	--	--	--
--	--	--	--	--	--	--	--
--	--	--	--	--	--	--	--
--	--	--	--	--	--	--	--
--	--	--	--	--	--	--	--
--	--	--	--	--	--	--	--
--	--	--	--	--	--	--	--
--	--	--	--	--	--	--	--
--	--	--	--	--	--	--	--
--	--	--	--	--	--	--	--
--	--	--	--	--	--	--	--
--	--	--	--	--	--	--	--
--	--	--	--	--	--	--	--
--	--	--	--	--	--	--	--
--	--	--	--	--	--	--	--
--	--	--	--	--	--	--	--
--	--	--	--
--	--	--	--
--	--	--	--
--	--	--	--
--	--	--	--
--	--	--	--
--	--	--	--
--	--	--	--
--	--	--	--
--	--	--	--
--	--	--	--
--	--	--	--
--	--	--	--
--	--	--	--
--	--	--	--
--	--	--	--
--	--	--	--
--	--	--	--
--	--	--	--
--	--	--	--
--	--	--	--
--	--	--	--
--	--	--	--
--	--	--	--
--	--	--	--
--	--	--	--
--	--	--	--
--	--	--	--
--	--	--	--
--	--	--	--
--	--	--	--
--	--	--	--
--	--	--	--
--	--	--	--
--	--	--	--
--	--	--	--
--	--	--	--
--	--	--	--
--	--	--	--
--	--	--	--
--	--	--	--
--	--	--	--
--	--	--	--
--	--	--	--
--	--	--	--
--	--	--	--
--	--	--	--
--	--	--	--
--	--	--	--
--	--	--	--
--	--	--	--
--	--	--	--
--	--	--	--
--	--	--	--
--	--	--	--
--	--	--	--
--	--	--	--
--	--	--	--
--	--	--	--
--	--	--	--
--	--	--	--
--	--	--	--
--	--	--	--
--	--	--	--
--	--	--	--
--	--	--	--
--	--	--	--
--	--	--	--
--	--	--	--
--	--	--	--
--	--	--	--
--	--	--	--
--	--	--	--
--	--	--	--
--	--	--	--
--	--	--	--
--	--	--	--
--	--	--	--
--	--	--	--
--	--	--	--
--	--	--	--
--	--	--	--
--	--	--	--
--	--	--	--
--	--	--	--
--	--	--	--
--	--	--	--
--	--	--	--
--	--	--	--
--	--	--	--
--	--	--	--
--	--	--	--
--	--	--	--
--	--	--	--
--	--	--	--
--	--	--	--
--	--	--	--
--	--	--	--
--	--	--	--
--	--	--	--
--	--	--	--
--	--	--	--
--	--	--	--
--	--	--	--
--	--	--	--
--	--	--	--
--	--	--	--
--	--	--	--
--	--	--	--
--	--	--	--
--	--	--	--
--	--	--	--
--	--	--	--
--	--	--	--
--	--	--	--
--	--	--	--
--	--	--	--
--	--	--	--
--	--	--	--
--	--	--	--
--	--	--	--
--	--	--	--
--	--	--	--
--	--	--	--
--	--	--	--
--	--	--	--
--	--	--	--
--	--	--	--
--	--	--	--
--	--	--	--
--	--	--	--
--	--	--	--
--	--	--	--
--	--	--	--
--	--	--	--
--	--	--	--
--	--	--	--
--	--	--	--
--	--	--	--
--	--	--	--
--	--	--	--
--	--	--	--
--	--	--	--
--	--	--	--
--	--	--	--
--	--	--	--
--	--	--	--
--	--	--	--
--	--	--	--
--	--	--	--
--	--	--	--
--	--	--	--
--	--	--	--
--	--	--	--
--	--	--	--
--	--	--	--
--	--	--	--
--	--	--	--
--	--	--	--
--	--	--	--
--	--	--	--
--	--	--	--
--	--	--	--
--	--	--	--
--	--	--	--
--	--	--	--
--	--	--	--
--	--	--	--
--	--	--	--
--	--	--	--
--	--	--	--
--	--	--	--
--	--	--	--
--	--	--	--
--	--	--	--
--	--	--	--
--	--	--	--
--	--	--	--
--	--	--	--
--	--	--	--
--	--	--	--
--	--	--	--
--	--	--	--
--	--	--	--
--	--	--	--
--	--	--	--
--	--	--	--
--	--	--	--
--	--	--	--
--	--	--	--
--	--	--	--
--	--	--	--
--	--	--	--
--	--	--	--
--	--	--	--
--	--	--	--
--	--	--	--
--	--	--	--
--	--	--	--
--	--	--	--
--	--	--	--
--	--	--	--
--	--	--	--
--	--	--	--
--	--	--	--
--	--	--	--
--	--	--	--
--	--	--	--
--	--	--	--
--	--	--	--
--	--	--	--
--	--	--	--
--	--	--	--
--	--	--	--
--	--	--	--
--	--	--	--
--	--	--	--
--	--	--	--
--	--	--	--
--	--	--	--
--	--	--	--
--	--	--	--
--	--	--	--
--	--	--	--
--	--	--	--
--	--	--	--
--	--	--	--
--	--	--	--
--	--	--	--
--	--	--	--
--	--	--	--
--	--	--	--
--	--	--	--
--	--	--	--
--	--	--	--
--	--	--	--
--	--	--	--
--	--	--	--
--	--	--	--
--	--	--	--
--	--	--	--
--	--	--	--
--	--	--	--
--	--	--	--
--	--	--	--
--	--	--	--
--	--	--	--
--	--	--	--
--	--	--	--
--	--	--	--
--	--	--	--
--	--	--	--
--	--	--	--
--	--	--	--
--	--	--	--
--	--	--	--
--	--	--	--
--	--	--	--
--	--	--	--
--	--	--	--
--	--	--	--
--	--	--	--
--	--	--	--
--	--	--	--
--	--	--	--
--	--	--	--
--	--	--	--
--	--	--	--
--	--	--	--
--	--	--	--
--	--	--	--
--	--	--	--
--	--	--	--
--	--	--	--
--	--	--	--
--	--	--	--
--	--	--	--
--	--	--	--
--	--	--	--
--	--	--	--
--	--	--	--
--	--	--	--
--	--	--	--
--	--	--	--
--	--	--	--
--	--	--	--
--	--	--	--
--	--	--	--
--	--	--	--
--	--	--	--
--	--	--	--
--	--	--	--
--	--	--	--
--	--	--	--
--	--	--	--
--	--	--	--
--	--	--	--
--	--	--	--
--	--	--	--
--	--	--	--
--	--	--	--
--	--	--	--
--	--	--	--
--	--	--	--
--	--	--	--
--	--	--	--
--	--	--	--
--	--	--	--
--	--	--	--
--	--	--	--
--	--	--	--
--	--	--	--
--	--	--	--
--	--	--	--
--	--	--	--
--	--	--	--
--	--	--	--
--	--	--	--
--	--	--	--
--	--	--	--
--	--	--	--
--	--	--	--
--	--	--	--
--	--	--	--
--	--	--	--
--	--	--	--
--	--	--	--
--	--	--	--
--	--	--	--
--	--	--	--
--	--	--	--
--	--	--	--
--	--	--	--
--	--	--	--
--	--	--	--
--	--	--	--
--	--	--	--
--	--	--	--
--	--	--	--
--	--	--	--
--	--	--	--
--	--	--	--
--	--	--	--
--	--	--	--
--	--	--	--
--	--	--	--
--	--	--	--
--	--	--	--
--	--	--	--
--	--	--	--
--	--	--	--
--	--	--	--
--	--	--	--
--	--	--	--
--	--	--	--
--	--	--	--
--	--	--	--
--	--	--	--
--	--	--	--
--	--	--	--
--	--	--	--
--	--	--	--
--	--	--	--
--	--	--	--
--	--	--	--
--	--	--	--
--	--	--	--
--	--	--	--
--	--	--	--
--	--	--	--
--	--	--	--
--	--	--	--
--	--	--	--
--	--	--	--
--	--	--	--
--	--	--	--
--	--	--	--
--	--	--	--
--	--	--	--
--	--	--	--
--	--	--	--
--	--	--	--
--	--	--	--
--	--	--	--
--	--	--	--
--	--	--	--
--	--	--	--
--	--	--	--
--	--	--	--
--	--	--	--
--	--	--	--
--	--	--	--
--	--	--	--
--	--	--	--
--	--	--	--
--	--	--	--
--	--	--	--
--	--	--	--
--	--	--	--
--	--	--	--
--	--	--	--
--	--	--	--
--	--	--	--
--	--	--	--
--	--	--	--
--	--	--	--
--	--	--	--
--	--	--	--
--	--	--	--
--	--	--	--
--	--	--	--
--	--	--	--
--	--	--	--
--	--	--	--
--	--	--	--
--	--	--	--
--	--	--	--
--	--	--	--
--	--	--	--
--	--	--	--
--	--	--	--
--	--	--	--
--	--	--	--
--	--	--	--
--	--	--	--
--	--	--	--
--	--	--	--
--	--	--	--
--	--	--	--
--	--	--	--
--	--	--	--
--	--	--	--
--	--	--	--
--	--	--	--
--	--	--	--
--	--	--	--
--	--	--	--
--	--	--	--
--	--	--	--
--	--	--	--
--	--	--	--
--	--	--	--
--	--	--	--
--	--	--	--
--	--	--	--
--	--	--	--
--	--	--	--
--	--	--	--
--	--	--	--
--	--	--	--
--	--	--	--
--	--	--	--
--	--	--	--
--	--	--	--
--	--	--	--
--	--	--	--
--	--	--	--
--	--	--	--
--	--	--	--
--	--	--	--
--	--	--	--
--	--	--	--
--	--	--	--
--	--	--	--
--	--	--	--
--	--	--	--
--	--	--	--
--	--	--	--
--	--	--	--
--	--	--	--
--	--	--	--
--	--	--	--
--	--	--	--
--	--	--	--
--	--	--	--
--	--	--	--
--	--	--	--
--	--	--	--
--	--	--	--
--	--	--	--
--	--	--	--
--	--	--	--
--	--	--	--
--	--	--	--
--	--	--	--
--	--	--	--
--	--	--	--
--	--	--	--
--	--	--	--
--	--	--	--
--	--	--	--
--	--	--	--
--	--	--	--
--	--	--	--
--	--	--	--
--	--	--	--
--	--	--	--
--	--	--	--
--	--	--	--
--	--	--	--
--	--	--	--
--	--	--	--
--	--	--	--
--	--	--	--
--	--	--	--
--	--	--	--
--	--	--	--
--	--	--	--
--	--	--	--
--	--	--	--
--	--	--	--
--	--	--	--
--	--	--	--
--	--	--	--
--	--	--	--
--	--	--	--
--	--	--	--
--	--	--	--
--	--	--	--
--	--	--	--
--	--	--	--
--	--	--	--
--	--	--	--
--	--	--	--
--	--	--	--
--	--	--	--
--	--	--	--
--	--	--	--
--	--	--	--
--	--	--	--
--	--	--	--
--	--	--	--
--	--	--	--
--	--	--	--
--	--	--	--
--	--	--	--
--	--	--	--
--	--	--	--
--	--	--	--
--	--	--	--
--	--	--	--
--	--	--	--
--	--	--	--
--	--	--	--
--	--	--	--
--	--	--	--
--	--	--	--
--	--	--	--
--	--	--	--
--	--	--	--
--	--	--	--
--	--	--	--
--	--	--	--
--	--	--	--
--	--	--	--
--	--	--	--
--	--	--	--
--	--	--	--
--	--	--	--
--	--	--	--
--	--	--	--
--	--	--	--
--	--	--	--
--	--	--	--
--	--	--	--
--	--	--	--
--	--	--	--
--	--	--	--
--	--	--	--
--	--	--	--
--	--	--	--
--	--	--	--
--	--	--	--
--	--	--	--
--	--	--	--
--	--	--	--
--	--	--	--
--	--	--	--
--	--	--	--
--	--	--	--
--	--	--	--
--	--	--	--
--	--	--	--
--	--	--	--
--	--	--	--
--	--	--	--
--	--	--	--
--	--	--	--
--	--	--	--
--	--	--	--
--	--	--	--
--	--	--	--
--	--	--	--
--	--	--	--
--	--	--	--
--	--	--	--
--	--	--	--
--	--	--	--
--	--	--	--
--	--	--	--
--	--	--	--
--	--	--	--
--	--	--	--
--	--	--	--
--	--	--	--
--	--	--	--
--	--	--	--
--	--	--	--
--	--	--	--
--	--	--	--
--	--	--	--
--	--	--	--
--	--	--	--
--	--	--	--
--	--	--	--
--	--	--	--
--	--	--	--
--	--	--	--
--	--	--	--
--	--	--	--
--	--	--	--
--	--	--	--
--	--	--	--
--	--	--	--
--	--	--	--
--	--	--	--
--	--	--	--
--	--	--	--
--	--	--	--
--	--	--	--
--	--	--	--
--	--	--	--
--	--	--	--
--	--	--	--
--	--	--	--
--	--	--	--
--	--	--	--
--	--	--	--
--	--	--	--
--	--	--	--
--	--	--	--
--	--	--	--
--	--	--	--
--	--	--	--
--	--	--	--
--	--	--	--
--	--	--	--
--	--	--	--
--	--	--	--
--	--	--	--
--	--	--	--
--	--	--	--
--	--	--	--
--	--	--	--
--	--	--	--
--	--	--	--
--	--	--	--
--	--	--	--
--	--	--	--
--	--	--	--
--	--	--	--
--	--	--	--
--	--	--	--
--	--	--	--
--	--	--	--
--	--	--	--
--	--	--	--
--	--	--	--
--	--	--	--
--	--	--	--
--	--	--	--
--	--	--	--
--	--	--	--
--	--	--	--
--	--	--	--
--	--	--	--

## Sheet: Fig. 6b
XANES
	undoped TiO2		Ce-TiO2		Zr-TiO2
0	0.32328	0	0.0031	0	0.37341	--	--
0.03068	0.32807	0.03068	0.06968	0.03068	0.37812	--	--
0.06136	0.34058	0.06136	0.1341	0.06136	0.39047	--	--
0.09204	0.35621	0.09204	0.18854	0.09204	0.40599	--	--
0.12272	0.36966	0.12272	0.22883	0.12272	0.41944	--	--
0.1534	0.37652	0.1534	0.25171	0.1534	0.42643	--	--
0.18408	0.37414	0.18408	0.25509	0.18408	0.42435	--	--
0.21476	0.36217	0.21476	0.23823	0.21476	0.41303	--	--
0.24544	0.34308	0.24544	0.20178	0.24544	0.3952	--	--
0.27612	0.32283	0.27612	0.14796	0.27612	0.37692	--	--
0.3068	0.31086	0.3068	0.08114	0.3068	0.3672	--	--
0.33748	0.31743	0.33748	0.02723	0.33748	0.37522	--	--
0.36816	0.34727	0.36816	0.09054	0.36816	0.40505	--	--
0.39884	0.39609	0.39884	0.17119	0.39884	0.45285	--	--
0.42951	0.45408	0.42951	0.2458	0.42951	0.5095	--	--
0.46019	0.51081	0.46019	0.30727	0.46019	0.56476	--	--
0.49087	0.55721	0.49087	0.34973	0.49087	0.60955	--	--
0.52155	0.58613	0.52155	0.36825	0.52155	0.63671	--	--
0.55223	0.59257	0.55223	0.35916	0.55223	0.64162	--	--
0.58291	0.57458	0.58291	0.32057	0.58291	0.62326	--	--
0.61359	0.53528	0.61359	0.25362	0.61359	0.58655	--	--
0.64427	0.4874	0.64427	0.16876	0.64427	0.54682	--	--
0.67495	0.461	0.67495	0.12722	0.67495	0.53522	--	--
0.70563	0.50138	0.70563	0.22797	0.70563	0.59158	--	--
0.73631	0.63365	0.73631	0.40058	0.73631	0.73442	--	--
0.76699	0.8441	0.76699	0.60217	0.76699	0.95112	--	--
0.79767	1.10904	0.79767	0.82004	0.79767	1.2201	--	--
0.82835	1.41035	0.82835	1.04648	0.82835	1.52322	--	--
0.85903	1.73467	0.85903	1.27527	0.85903	1.84606	--	--
0.88971	2.07109	0.88971	1.50132	0.88971	2.17642	--	--
0.92039	2.4101	0.92039	1.72078	0.92039	2.50348	--	--
0.95107	2.74337	0.95107	1.93134	0.95107	2.81764	--	--
0.98175	3.06377	0.98175	2.13237	0.98175	3.1106	--	--
1.01243	3.36559	1.01243	2.32486	1.01243	3.37563	--	--
1.04311	3.64473	1.04311	2.51125	1.04311	3.60783	--	--
1.07379	3.89876	1.07379	2.69492	1.07379	3.80432	--	--
1.10447	4.12694	1.10447	2.87948	1.10447	3.96439	--	--
1.13515	4.32999	1.13515	3.06797	1.13515	4.08942	--	--
1.16583	4.50971	1.16583	3.26206	1.16583	4.1827	--	--
1.1965	4.66849	1.1965	3.4615	1.1965	4.24896	--	--
1.22718	4.80867	1.22718	3.66387	1.22718	4.29376	--	--
1.25786	4.93189	1.25786	3.86465	1.25786	4.32271	--	--
1.28854	5.03856	1.28854	4.05765	1.28854	4.34058	--	--
1.31922	5.12752	1.31922	4.23558	1.31922	4.35056	--	--
1.3499	5.19601	1.3499	4.39068	1.3499	4.35365	--	--
1.38058	5.23983	1.38058	4.51542	1.38058	4.34854	--	--
1.41126	5.25386	1.41126	4.60297	1.41126	4.3318	--	--
1.44194	5.23269	1.44194	4.64771	1.44194	4.29848	--	--
1.47262	5.17126	1.47262	4.64556	1.47262	4.24294	--	--
1.5033	5.06561	1.5033	4.59416	1.5033	4.15973	--	--
1.53398	4.91337	1.53398	4.49306	1.53398	4.04439	--	--
1.56466	4.71423	1.56466	4.34363	1.56466	3.89409	--	--
1.59534	4.47018	1.59534	4.14909	1.59534	3.70807	--	--
1.62602	4.18556	1.62602	3.91427	1.62602	3.48784	--	--
1.6567	3.86693	1.6567	3.64549	1.6567	3.23717	--	--
1.68738	3.5228	1.68738	3.35019	1.68738	2.96191	--	--
1.71806	3.16318	1.71806	3.03672	1.71806	2.66966	--	--
1.74874	2.79889	1.74874	2.71399	1.74874	2.36921	--	--
1.77942	2.44081	1.77942	2.39109	1.77942	2.06996	--	--
1.8101	2.09886	1.8101	2.077	1.8101	1.78105	--	--
1.84078	1.78094	1.84078	1.78009	1.84078	1.51044	--	--
1.87146	1.49174	1.87146	1.5077	1.87146	1.26382	--	--
1.90214	1.23192	1.90214	1.26555	1.90214	1.04351	--	--
1.93282	0.99814	1.93282	1.05696	1.93282	0.84777	--	--
1.9635	0.78487	1.9635	0.88218	1.9635	0.67127	--	--
1.99418	0.58954	1.99418	0.73813	1.99418	0.50742	--	--
2.02485	0.42657	2.02485	0.61942	2.02485	0.35494	--	--
2.05553	0.36033	2.05553	0.5215	2.05553	0.24023	--	--
2.08621	0.46436	2.08621	0.44597	2.08621	0.25849	--	--
2.11689	0.68437	2.11689	0.40666	2.11689	0.41778	--	--
2.14757	0.95421	2.14757	0.42626	2.14757	0.63392	--	--
2.17825	1.24406	2.17825	0.51345	2.17825	0.87277	--	--
2.20893	1.53648	2.20893	0.65396	2.20893	1.11917	--	--
2.23961	1.8174	2.23961	0.82819	2.23961	1.36169	--	--
2.27029	2.07405	2.27029	1.02055	2.27029	1.58984	--	--
2.30097	2.29485	2.30097	1.21883	2.30097	1.79379	--	--
2.33165	2.46969	2.33165	1.41254	2.33165	1.96464	--	--
2.36233	2.59038	2.36233	1.5922	2.36233	2.09485	--	--
2.39301	2.65103	2.39301	1.74913	2.39301	2.17851	--	--
2.42369	2.64832	2.42369	1.87555	2.42369	2.21163	--	--
2.45437	2.58174	2.45437	1.96481	2.45437	2.19231	--	--
2.48505	2.45358	2.48505	2.01159	2.48505	2.12083	--	--
2.51573	2.26898	2.51573	2.01217	2.51573	1.99953	--	--
2.54641	2.03583	2.54641	1.96457	2.54641	1.83276	--	--
2.57709	1.76478	2.57709	1.86876	2.57709	1.62658	--	--
2.60777	1.46961	2.60777	1.72673	2.60777	1.38854	--	--
2.63845	1.1687	2.63845	1.54267	2.63845	1.12729	--	--
2.66913	0.88947	2.66913	1.3231	2.66913	0.85237	--	--
2.69981	0.6793	2.69981	1.07755	2.69981	0.57417	--	--
2.73049	0.60785	2.73049	0.82071	2.73049	0.30628	--	--
2.76117	0.69213	2.76117	0.5804	2.76117	0.11	--	--
2.79184	0.85622	2.79184	0.42475	2.79184	0.24589	--	--
2.82252	1.03159	2.82252	0.45888	2.82252	0.45032	--	--
2.8532	1.18526	2.8532	0.64062	2.8532	0.6303	--	--
2.88388	1.30281	2.88388	0.86182	2.88388	0.77639	--	--
2.91456	1.37847	2.91456	1.07528	2.91456	0.8856	--	--
2.94524	1.41127	2.94524	1.26216	2.94524	0.95746	--	--
2.97592	1.40345	2.97592	1.41327	2.97592	0.99339	--	--
3.0066	1.35955	3.0066	1.52409	3.0066	0.99646	--	--
3.03728	1.28581	3.03728	1.59332	3.03728	0.97116	--	--
3.06796	1.18959	3.06796	1.62239	3.06796	0.9232	--	--
3.09864	1.07888	3.09864	1.61514	3.09864	0.85923	--	--
3.12932	0.96181	3.12932	1.57755	3.12932	0.78658	--	--
3.16	0.84617	3.16	1.51728	3.16	0.71275	--	--
3.19068	0.73903	3.19068	1.44311	3.19068	0.64478	--	--
3.22136	0.64639	3.22136	1.36392	3.22136	0.58811	--	--
3.25204	0.57289	3.25204	1.2875	3.25204	0.54524	--	--
3.28272	0.52165	3.28272	1.21908	3.28272	0.51482	--	--
3.3134	0.49417	3.3134	1.16011	3.3134	0.49207	--	--
3.34408	0.49033	3.34408	1.10796	3.34408	0.47056	--	--
3.37476	0.50846	3.37476	1.05673	3.37476	0.44417	--	--
3.40544	0.54548	3.40544	0.99901	3.40544	0.40829	--	--
3.43612	0.59711	3.43612	0.92766	3.43612	0.36031	--	--
3.4668	0.65822	3.4668	0.83726	3.4668	0.29958	--	--
3.49748	0.72312	3.49748	0.72489	3.49748	0.22758	--	--
3.52816	0.7859	3.52816	0.59066	3.52816	0.14946	--	--
3.55884	0.84086	3.55884	0.43845	3.55884	0.08662	--	--
3.58952	0.88274	3.58952	0.28002	3.58952	0.10899	--	--
3.62019	0.90707	3.62019	0.16478	3.62019	0.19379	--	--
3.65087	0.91042	3.65087	0.22478	3.65087	0.28907	--	--
3.68155	0.89051	3.68155	0.38684	3.68155	0.38183	--	--
3.71223	0.84642	3.71223	0.55988	3.71223	0.46638	--	--
3.74291	0.77856	3.74291	0.721	3.74291	0.53866	--	--
3.77359	0.68864	3.77359	0.85956	3.77359	0.5955	--	--
3.80427	0.57962	3.80427	0.96829	3.80427	0.6344	--	--
3.83495	0.4555	3.83495	1.04207	3.83495	0.65359	--	--
3.86563	0.32111	3.86563	1.07772	3.86563	0.65207	--	--
3.89631	0.18195	3.89631	1.07417	3.89631	0.62961	--	--
3.92699	0.04498	3.92699	1.03258	3.92699	0.58675	--	--
3.95767	0.09033	3.95767	0.95657	3.95767	0.5248	--	--
3.98835	0.20993	3.98835	0.85264	3.98835	0.44579	--	--
4.01903	0.31321	4.01903	0.73117	4.01903	0.35239	--	--
4.04971	0.39569	4.04971	0.60861	4.04971	0.24781	--	--
4.08039	0.45421	4.08039	0.51144	4.08039	0.13571	--	--
4.11107	0.48677	4.11107	0.47466	4.11107	0.02036	--	--
4.14175	0.49257	4.14175	0.5159	4.14175	0.0955	--	--
4.17243	0.47214	4.17243	0.61276	4.17243	0.20626	--	--
4.20311	0.42735	4.20311	0.73022	4.20311	0.30868	--	--
4.23379	0.36163	4.23379	0.84355	4.23379	0.3992	--	--
4.26447	0.28066	4.26447	0.93796	4.26447	0.47475	--	--
4.29515	0.19576	4.29515	1.00464	4.29515	0.53283	--	--
4.32583	0.13896	4.32583	1.0385	4.32583	0.57165	--	--
4.35651	0.16756	4.35651	1.03719	4.35651	0.59018	--	--
4.38719	0.25763	4.38719	1.00056	4.38719	0.58818	--	--
4.41786	0.36212	4.41786	0.93038	4.41786	0.5662	--	--
4.44854	0.46371	4.44854	0.8301	4.44854	0.5256	--	--
4.47922	0.55477	4.47922	0.70459	4.47922	0.46845	--	--
4.5099	0.63063	4.5099	0.5601	4.5099	0.39749	--	--
4.54058	0.68822	4.54058	0.40459	4.54058	0.31612	--	--
4.57126	0.72563	4.57126	0.25072	4.57126	0.22858	--	--
4.60194	0.74202	4.60194	0.1388	4.60194	0.14133	--	--
4.63262	0.73751	4.63262	0.17913	4.63262	0.07462	--	--
4.6633	0.71311	4.6633	0.30419	4.6633	0.09351	--	--
4.69398	0.6706	4.69398	0.43125	4.69398	0.16347	--	--
4.72466	0.61242	4.72466	0.54295	4.72466	0.2342	--	--
4.75534	0.5415	4.75534	0.63352	4.75534	0.29574	--	--
4.78602	0.46109	4.78602	0.70044	4.78602	0.34468	--	--
4.8167	0.37462	4.8167	0.74306	4.8167	0.37938	--	--
4.84738	0.28551	4.84738	0.76219	4.84738	0.39918	--	--
4.87806	0.19704	4.87806	0.75988	4.87806	0.40419	--	--
4.90874	0.11231	4.90874	0.73925	4.90874	0.39523	--	--
4.93942	0.03563	4.93942	0.70423	4.93942	0.37371	--	--
4.9701	0.04274	4.9701	0.65933	4.9701	0.34157	--	--
5.00078	0.10333	5.00078	0.6093	5.00078	0.30113	--	--
5.03146	0.1557	5.03146	0.55868	5.03146	0.25501	--	--
5.06214	0.19879	5.06214	0.51125	5.06214	0.20605	--	--
5.09282	0.23324	5.09282	0.46944	5.09282	0.1572	--	--
5.1235	0.26039	5.1235	0.43383	5.1235	0.11174	--	--
5.15418	0.28207	5.15418	0.40312	5.15418	0.07401	--	--
5.18486	0.30031	5.18486	0.37469	5.18486	0.05158	--	--
5.21553	0.31705	5.21553	0.3455	5.21553	0.05152	--	--
5.24621	0.33378	5.24621	0.31305	5.24621	0.06408	--	--
5.27689	0.3513	5.27689	0.2761	5.27689	0.07762	--	--
5.30757	0.3696	5.30757	0.23522	5.30757	0.08937	--	--
5.33825	0.388	5.33825	0.19373	5.33825	0.10099	--	--
5.36893	0.40533	5.36893	0.15952	5.36893	0.11578	--	--
5.39961	0.42027	5.39961	0.14623	5.39961	0.13664	--	--
5.43029	0.43152	5.43029	0.16362	5.43029	0.16459	--	--
5.46097	0.43797	5.46097	0.20432	5.46097	0.1987	--	--
5.49165	0.43884	5.49165	0.25497	5.49165	0.23694	--	--
5.52233	0.4337	5.52233	0.30651	5.52233	0.2769	--	--
5.55301	0.4225	5.55301	0.35358	5.55301	0.31615	--	--
5.58369	0.40554	5.58369	0.39276	5.58369	0.35248	--	--
5.61437	0.38349	5.61437	0.4218	5.61437	0.3839	--	--
5.64505	0.35731	5.64505	0.43927	5.64505	0.40878	--	--
5.67573	0.32826	5.67573	0.44445	5.67573	0.42581	--	--
5.70641	0.29787	5.70641	0.43726	5.70641	0.43409	--	--
5.73709	0.26786	5.73709	0.41818	5.73709	0.4331	--	--
5.76777	0.24015	5.76777	0.38825	5.76777	0.42272	--	--
5.79845	0.21663	5.79845	0.349	5.79845	0.40322	--	--
5.82913	0.1989	5.82913	0.3025	5.82913	0.37519	--	--
5.85981	0.18776	5.85981	0.25146	5.85981	0.33957	--	--
5.89049	0.18283	5.89049	0.19972	5.89049	0.29752	--	--
5.92117	0.18257	5.92117	0.1536	5.92117	0.25043	--	--
5.95185	0.18485	5.95185	0.12442	5.95185	0.1998	--	--
5.98253	0.18764	5.98253	0.12515	5.98253	0.14723	--	--
6.0132	0.18932	6.0132	0.15273	6.0132	0.0943	--	--
6.04388	0.18889	6.04388	0.1922	6.04388	0.04258	--	--
6.07456	0.18583	6.07456	0.23345	6.07456	0.0071	--	--
6.10524	0.18012	6.10524	0.27169	6.10524	0.05199	--	--
6.13592	0.17211	6.13592	0.30464	6.13592	0.0923	--	--
6.1666	0.16249	6.1666	0.33117	6.1666	0.12683	--	--
6.19728	0.15227	6.19728	0.35084	6.19728	0.15495	--	--
6.22796	0.14271	6.22796	0.36362	6.22796	0.17631	--	--
6.25864	0.13516	6.25864	0.36983	6.25864	0.19082	--	--
6.28932	0.13083	6.28932	0.37001	6.28932	0.19862	--	--
6.32	0.13037	6.32	0.36486	6.32	0.20007	--	--
6.35068	0.13361	6.35068	0.3552	6.35068	0.19577	--	--
6.38136	0.13964	6.38136	0.34195	6.38136	0.18651	--	--
6.41204	0.14719	6.41204	0.32602	6.41204	0.17324	--	--
6.44272	0.15493	6.44272	0.30838	6.44272	0.15713	--	--
6.4734	0.16178	6.4734	0.29001	6.4734	0.13956	--	--
6.50408	0.16689	6.50408	0.27194	6.50408	0.12223	--	--
6.53476	0.16973	6.53476	0.25521	6.53476	0.1072	--	--
6.56544	0.17	6.56544	0.24092	6.56544	0.09681	--	--
6.59612	0.16764	6.59612	0.23007	6.59612	0.09301	--	--
6.6268	0.16282	6.6268	0.22346	6.6268	0.09612	--	--
6.65748	0.1559	6.65748	0.22146	6.65748	0.10451	--	--
6.68816	0.14745	6.68816	0.22384	6.68816	0.11573	--	--
6.71884	0.13819	6.71884	0.22979	6.71884	0.12768	--	--
6.74952	0.12903	6.74952	0.23809	6.74952	0.13883	--	--
6.7802	0.12095	6.7802	0.24734	6.7802	0.14819	--	--
6.81087	0.11488	6.81087	0.25622	6.81087	0.15506	--	--
6.84155	0.11152	6.84155	0.26366	6.84155	0.159	--	--
6.87223	0.11114	6.87223	0.26893	6.87223	0.1597	--	--
6.90291	0.11349	6.90291	0.27176	6.90291	0.15699	--	--
6.93359	0.118	6.93359	0.27248	6.93359	0.15083	--	--
6.96427	0.12402	6.96427	0.27205	6.96427	0.14134	--	--
6.99495	0.13105	6.99495	0.27216	6.99495	0.12888	--	--
7.02563	0.13883	7.02563	0.27506	7.02563	0.11414	--	--
7.05631	0.14736	7.05631	0.28322	7.05631	0.09845	--	--
7.08699	0.15682	7.08699	0.29861	7.08699	0.08429	--	--
7.11767	0.16745	7.11767	0.32203	7.11767	0.0758	--	--
7.14835	0.17941	7.14835	0.35292	7.14835	0.0776	--	--
7.17903	0.1927	7.17903	0.38958	7.17903	0.09053	--	--
7.20971	0.2071	7.20971	0.42965	7.20971	0.11107	--	--
7.24039	0.22214	7.24039	0.47062	7.24039	0.13523	--	--
7.27107	0.23719	7.27107	0.51001	7.27107	0.16014	--	--
7.30175	0.25149	7.30175	0.54558	7.30175	0.18386	--	--
7.33243	0.26425	7.33243	0.57545	7.33243	0.20492	--	--
7.36311	0.27468	7.36311	0.5981	7.36311	0.22221	--	--
7.39379	0.28213	7.39379	0.6125	7.39379	0.23488	--	--
7.42447	0.28604	7.42447	0.61813	7.42447	0.24233	--	--
7.45515	0.2861	7.45515	0.61507	7.45515	0.24425	--	--
7.48583	0.2822	7.48583	0.60403	7.48583	0.24065	--	--
7.51651	0.27453	7.51651	0.5864	7.51651	0.23186	--	--
7.54719	0.2636	7.54719	0.56424	7.54719	0.21866	--	--
7.57787	0.25025	7.57787	0.54027	7.57787	0.20231	--	--
7.60854	0.23571	7.60854	0.51765	7.60854	0.18464	--	--
7.63922	0.22156	7.63922	0.49965	7.63922	0.16814	--	--
7.6699	0.2096	7.6699	0.48903	7.6699	0.15579	--	--
7.70058	0.20163	7.70058	0.48733	7.70058	0.15037	--	--
7.73126	0.19887	7.73126	0.49441	7.73126	0.15307	--	--
7.76194	0.20157	7.76194	0.50858	7.76194	0.16271	--	--
7.79262	0.20883	7.79262	0.52713	7.79262	0.17646	--	--
7.8233	0.21897	7.8233	0.54721	7.8233	0.19118	--	--
7.85398	0.23005	7.85398	0.56635	7.85398	0.20435	--	--
7.88466	0.24033	7.88466	0.58287	7.88466	0.21418	--	--
7.91534	0.2484	7.91534	0.59602	7.91534	0.21966	--	--
7.94602	0.25332	7.94602	0.60597	7.94602	0.2205	--	--
7.9767	0.25456	7.9767	0.61375	7.9767	0.21714	--	--
8.00738	0.25206	8.00738	0.62098	8.00738	0.2108	--	--
8.03806	0.24614	8.03806	0.62961	8.03806	0.20352	--	--
8.06874	0.23757	8.06874	0.64146	8.06874	0.19805	--	--
8.09942	0.22748	8.09942	0.65778	8.09942	0.19741	--	--
8.1301	0.21736	8.1301	0.67889	8.1301	0.20383	--	--
8.16078	0.20892	8.16078	0.70411	8.16078	0.21787	--	--
8.19146	0.20376	8.19146	0.73186	8.19146	0.23813	--	--
8.22214	0.203	8.22214	0.76	8.22214	0.26212	--	--
8.25282	0.20688	8.25282	0.7862	8.25282	0.28707	--	--
8.2835	0.21469	8.2835	0.80832	8.2835	0.31051	--	--
8.31418	0.22499	8.31418	0.82459	8.31418	0.33041	--	--
8.34486	0.2361	8.34486	0.83389	8.34486	0.34532	--	--
8.37554	0.24639	8.37554	0.83577	8.37554	0.3543	--	--
8.40621	0.25451	8.40621	0.83054	8.40621	0.35699	--	--
8.43689	0.2594	8.43689	0.81925	8.43689	0.35358	--	--
8.46757	0.26039	8.46757	0.8036	8.46757	0.34484	--	--
8.49825	0.25711	8.49825	0.78578	8.49825	0.33211	--	--
8.52893	0.24953	8.52893	0.76821	8.52893	0.31727	--	--
8.55961	0.23798	8.55961	0.75319	8.55961	0.30267	--	--
8.59029	0.2231	8.59029	0.74251	8.59029	0.29078	--	--
8.62097	0.20595	8.62097	0.73708	8.62097	0.28377	--	--
8.65165	0.188	8.65165	0.73675	8.65165	0.28286	--	--
8.68233	0.1712	8.68233	0.74043	8.68233	0.2879	--	--
8.71301	0.15789	8.71301	0.74637	8.71301	0.29743	--	--
8.74369	0.15036	8.74369	0.7526	8.74369	0.30928	--	--
8.77437	0.14994	8.77437	0.75736	8.77437	0.32114	--	--
8.80505	0.15624	8.80505	0.75946	8.80505	0.33111	--	--
8.83573	0.16728	8.83573	0.75842	8.83573	0.33787	--	--
8.86641	0.1805	8.86641	0.75459	8.86641	0.3408	--	--
8.89709	0.19358	8.89709	0.74913	8.89709	0.34001	--	--
8.92777	0.2047	8.92777	0.74382	8.92777	0.33626	--	--
8.95845	0.21264	8.95845	0.74077	8.95845	0.3309	--	--
8.98913	0.21669	8.98913	0.74203	8.98913	0.32572	--	--
9.01981	0.21663	9.01981	0.74913	9.01981	0.32264	--	--
9.05049	0.21276	9.05049	0.76265	9.05049	0.32325	--	--
9.08117	0.20592	9.08117	0.78212	9.08117	0.32843	--	--
9.11185	0.19755	9.11185	0.80603	9.11185	0.33801	--	--
9.14253	0.18972	9.14253	0.83223	9.14253	0.35088	--	--
9.17321	0.18497	9.17321	0.85826	9.17321	0.36527	--	--
9.20388	0.18572	9.20388	0.88174	9.20388	0.3792	--	--
9.23456	0.19349	9.23456	0.90062	9.23456	0.39079	--	--
9.26524	0.20819	9.26524	0.91335	9.26524	0.3985	--	--
9.29592	0.22834	9.29592	0.91896	9.29592	0.40123	--	--
9.3266	0.25177	9.3266	0.91708	9.3266	0.39835	--	--
9.35728	0.2763	9.35728	0.90788	9.35728	0.38973	--	--
9.38796	0.30005	9.38796	0.89204	9.38796	0.37569	--	--
9.41864	0.32158	9.41864	0.87061	9.41864	0.35699	--	--
9.44932	0.33984	9.44932	0.84493	9.44932	0.33478	--	--
9.48	0.35422	9.48	0.81644	9.48	0.31054	--	--
9.51068	0.36449	9.51068	0.78656	9.51068	0.28599	--	--
9.54136	0.37078	9.54136	0.75652	9.54136	0.26296	--	--
9.57204	0.37354	9.57204	0.72726	9.57204	0.24316	--	--
9.60272	0.3735	9.60272	0.69932	9.60272	0.22787	--	--
9.6334	0.37155	9.6334	0.67284	9.6334	0.21762	--	--
9.66408	0.36864	9.66408	0.64764	9.66408	0.21205	--	--
9.69476	0.36563	9.69476	0.62329	9.69476	0.21003	--	--
9.72544	0.36318	9.72544	0.59934	9.72544	0.21013	--	--
9.75612	0.36156	9.75612	0.5754	9.75612	0.21106	--	--
9.7868	0.36067	9.7868	0.55127	9.7868	0.21198	--	--
9.81748	0.36004	9.81748	0.52706	9.81748	0.21258	--	--
9.84816	0.35894	9.84816	0.50318	9.84816	0.21304	--	--
9.87884	0.35652	9.87884	0.48032	9.87884	0.21386	--	--
9.90952	0.35195	9.90952	0.45931	9.90952	0.21568	--	--
9.9402	0.34455	9.9402	0.44106	9.9402	0.21904	--	--
9.97088	0.33387	9.97088	0.42631	9.97088	0.22419	--	--
--	--	--	--	--	--
--	--	--	--	--	--
--	--	--	--	--	--
--	--	--	--	--	--
--	--	--	--	--	--
--	--	--	--	--	--
--	--	--	--	--	--
--	--	--	--	--	--
--	--	--	--	--	--
--	--	--	--	--	--
--	--	--	--	--	--
--	--	--	--	--	--
--	--	--	--	--	--
--	--	--	--	--	--
--	--	--	--	--	--
--	--	--	--	--	--
--	--	--	--	--	--
--	--	--	--	--	--
--	--	--	--	--	--
--	--	--	--	--	--
--	--	--	--	--	--
--	--	--	--	--	--
--	--	--	--	--	--
--	--	--	--	--	--
--	--	--	--	--	--
--	--	--	--	--	--
--	--	--	--	--	--
--	--	--	--	--	--
--	--	--	--	--	--
--	--	--	--	--	--
--	--	--	--	--	--
--	--	--	--	--	--
--	--	--	--	--	--
--	--	--	--	--	--
--	--	--	--	--	--
--	--	--	--	--	--
--	--	--	--	--	--
--	--	--	--	--	--
--	--	--	--	--	--
--	--	--	--	--	--
--	--	--	--	--	--
--	--	--	--	--	--
--	--	--	--	--	--
--	--	--	--	--	--
--	--	--	--	--	--
--	--	--	--	--	--
--	--	--	--	--	--
--	--	--	--	--	--
--	--	--	--	--	--
--	--	--	--	--	--
--	--	--	--	--	--
--	--	--	--	--	--
--	--	--	--	--	--
--	--	--	--	--	--
--	--	--	--	--	--
--	--	--	--	--	--
--	--	--	--	--	--
--	--	--	--	--	--
--	--	--	--	--	--
--	--	--	--	--	--
--	--	--	--	--	--
--	--	--	--	--	--
--	--	--	--	--	--
--	--	--	--	--	--
--	--	--	--	--	--
--	--	--	--	--	--
--	--	--	--	--	--
--	--	--	--	--	--
--	--	--	--	--	--
--	--	--	--	--	--
--	--	--	--	--	--
--	--	--	--	--	--
--	--	--	--	--	--
--	--	--	--	--	--
--	--	--	--	--	--
--	--	--	--	--	--
--	--	--	--	--	--
--	--	--	--	--	--
--	--	--	--	--	--
--	--	--	--	--	--
--	--	--	--	--	--
--	--	--	--	--	--
--	--	--	--	--	--
--	--	--	--	--	--
--	--	--	--	--	--
--	--	--	--	--	--
--	--	--	--	--	--
--	--	--	--	--	--
--	--	--	--	--	--
--	--	--	--	--	--
--	--	--	--	--	--
--	--	--	--	--	--
--	--	--	--	--	--
--	--	--	--	--	--
--	--	--	--	--	--
--	--	--	--	--	--
--	--	--	--	--	--
--	--	--	--	--	--
--	--	--	--	--	--
--	--	--	--	--	--
--	--	--	--	--	--
--	--	--	--	--	--
--	--	--	--	--	--
--	--	--	--	--	--
--	--	--	--	--	--
--	--	--	--	--	--
--	--	--	--	--	--
--	--	--	--	--	--
--	--	--	--	--	--
--	--	--	--	--	--
--	--	--	--	--	--
--	--	--	--	--	--
--	--	--	--	--	--
--	--	--	--	--	--
--	--	--	--	--	--
--	--	--	--	--	--
--	--	--	--	--	--
--	--	--	--	--	--
--	--	--	--	--	--
--	--	--	--	--	--
--	--	--	--	--	--
--	--	--	--	--	--
--	--	--	--	--	--
--	--	--	--	--	--
--	--	--	--	--	--
--	--	--	--	--	--
--	--	--	--	--	--
--	--	--	--	--	--
--	--	--	--	--	--
--	--	--	--	--	--
--	--	--	--	--	--
--	--	--	--	--	--
--	--	--	--	--	--
--	--	--	--	--	--
--	--	--	--	--	--
--	--	--	--	--	--
--	--	--	--	--	--
--	--	--	--	--	--
--	--	--	--	--	--
--	--	--	--	--	--
--	--	--	--	--	--
--	--	--	--	--	--
--	--	--	--	--	--
--	--	--	--	--	--
--	--	--	--	--	--
--	--	--	--	--	--
--	--	--	--	--	--
--	--	--	--	--	--
--	--	--	--	--	--
--	--	--	--	--	--
--	--	--	--	--	--
--	--	--	--	--	--
--	--	--	--	--	--
--	--	--	--	--	--
--	--	--	--	--	--
--	--	--	--	--	--
--	--	--	--	--	--
--	--	--	--	--	--
--	--	--	--	--	--
--	--	--	--	--	--
--	--	--	--	--	--
--	--	--	--	--	--
--	--	--	--	--	--
--	--	--	--	--	--
--	--	--	--	--	--
--	--	--	--	--	--
--	--	--	--	--	--
--	--	--	--	--	--
--	--	--	--	--	--
--	--	--	--	--	--
--	--	--	--	--	--
--	--	--	--	--	--
--	--	--	--	--	--
--	--	--	--	--	--
--	--	--	--	--	--
--	--	--	--	--	--
--	--	--	--	--	--
--	--	--	--	--	--
--	--	--	--	--	--
--	--	--	--	--	--
--	--	--	--	--	--
--	--	--	--	--	--
--	--	--	--	--	--
--	--	--	--	--	--
--	--	--	--	--	--
--	--	--	--	--	--
--	--	--	--	--	--
--	--	--	--	--	--
--	--	--	--	--	--
--	--	--	--	--	--
--	--	--	--	--	--
--	--	--	--	--	--
--	--	--	--	--	--
--	--	--	--	--	--
--	--	--	--	--	--
--	--	--	--	--	--
--	--	--	--	--	--
--	--	--	--	--	--
--	--	--	--	--	--
--	--	--	--	--	--
--	--	--	--	--	--
--	--	--	--	--	--
--	--	--	--	--	--
--	--	--	--	--	--
--	--	--	--	--	--
--	--	--	--	--	--
--	--	--	--	--	--
--	--	--	--	--	--
--	--	--	--	--	--
--	--	--	--	--	--
--	--	--	--	--	--
--	--	--	--	--	--
--	--	--	--	--	--
--	--	--	--	--	--
--	--	--	--	--	--
--	--	--	--	--	--
--	--	--	--	--	--
--	--	--	--	--	--
--	--	--	--	--	--
--	--	--	--	--	--
--	--	--	--	--	--
--	--	--	--	--	--
--	--	--	--	--	--
--	--	--	--	--	--
--	--	--	--	--	--
--	--	--	--	--	--
--	--	--	--	--	--
--	--	--	--	--	--
--	--	--	--	--	--
--	--	--	--	--	--
--	--	--	--	--	--
--	--	--	--	--	--
--	--	--	--	--	--
--	--	--	--	--	--
--	--	--	--	--	--
--	--	--	--	--	--
--	--	--	--	--	--
--	--	--	--	--	--
--	--	--	--	--	--
--	--	--	--	--	--
--	--	--	--	--	--
--	--	--	--	--	--
--	--	--	--	--	--
--	--	--	--	--	--
--	--	--	--	--	--
--	--	--	--	--	--
--	--	--	--	--	--
--	--	--	--	--	--
--	--	--	--	--	--
--	--	--	--	--	--
--	--	--	--	--	--
--	--	--	--	--	--
--	--	--	--	--	--
--	--	--	--	--	--
--	--	--	--	--	--
--	--	--	--	--	--
--	--	--	--	--	--
--	--	--	--	--	--
--	--	--	--	--	--
--	--	--	--	--	--
--	--	--	--	--	--
--	--	--	--	--	--
--	--	--	--	--	--
--	--	--	--	--	--
--	--	--	--	--	--
--	--	--	--	--	--
--	--	--	--	--	--
--	--	--	--	--	--
--	--	--	--	--	--
--	--	--	--	--	--
--	--	--	--	--	--
--	--	--	--	--	--
--	--	--	--	--	--
--	--	--	--	--	--
--	--	--	--	--	--
--	--	--	--	--	--
--	--	--	--	--	--
--	--	--	--	--	--
--	--	--	--	--	--
--	--	--	--	--	--
--	--	--	--	--	--
--	--	--	--	--	--
--	--	--	--	--	--
--	--	--	--	--	--
--	--	--	--	--	--
--	--	--	--	--	--
--	--	--	--	--	--
--	--	--	--	--	--
--	--	--	--	--	--
--	--	--	--	--	--
--	--	--	--	--	--
--	--	--	--	--	--
--	--	--	--	--	--
--	--	--	--	--	--
--	--	--	--	--	--
--	--	--	--	--	--
--	--	--	--	--	--
--	--	--	--	--	--
--	--	--	--	--	--
--	--	--	--	--	--
--	--	--	--	--	--
--	--	--	--	--	--
--	--	--	--	--	--
--	--	--	--	--	--
--	--	--	--	--	--
--	--	--	--	--	--
--	--	--	--	--	--
--	--	--	--	--	--
--	--	--	--	--	--
--	--	--	--	--	--
--	--	--	--	--	--
--	--	--	--	--	--
--	--	--	--	--	--
--	--	--	--	--	--
--	--	--	--	--	--
--	--	--	--	--	--
--	--	--	--	--	--
--	--	--	--	--	--
--	--	--	--	--	--
--	--	--	--	--	--
--	--	--	--	--	--
--	--	--	--	--	--
--	--	--	--	--	--
--	--	--	--	--	--
--	--	--	--	--	--
--	--	--	--	--	--
--	--	--	--	--	--
--	--	--	--	--	--
--	--	--	--	--	--
--	--	--	--	--	--
--	--	--	--	--	--
--	--	--	--	--	--
--	--	--	--	--	--
--	--	--	--	--	--
--	--	--	--	--	--
--	--	--	--	--	--
--	--	--	--	--	--
--	--	--	--	--	--
--	--	--	--	--	--
--	--	--	--	--	--
--	--	--	--	--	--
--	--	--	--	--	--
--	--	--	--	--	--
--	--	--	--	--	--
--	--	--	--	--	--
--	--	--	--	--	--
--	--	--	--	--	--
--	--	--	--	--	--
--	--	--	--	--	--
--	--	--	--	--	--
--	--	--	--	--	--
--	--	--	--	--	--
--	--	--	--	--	--
--	--	--	--	--	--
--	--	--	--	--	--
--	--	--	--	--	--
--	--	--	--	--	--
--	--	--	--	--	--
--	--	--	--	--	--
--	--	--	--	--	--
--	--	--	--	--	--
--	--	--	--	--	--
--	--	--	--	--	--
--	--	--	--	--	--
--	--	--	--	--	--
--	--	--	--	--	--
--	--	--	--	--	--
--	--	--	--	--	--
--	--	--	--	--	--
--	--	--	--	--	--
--	--	--	--	--	--
--	--	--	--	--	--
--	--	--	--	--	--
--	--	--	--	--	--
--	--	--	--	--	--
--	--	--	--	--	--
--	--	--	--	--	--
--	--	--	--	--	--
--	--	--	--	--	--
--	--	--	--	--	--
--	--	--	--	--	--
--	--	--	--	--	--
--	--	--	--	--	--
--	--	--	--	--	--
--	--	--	--	--	--
--	--	--	--	--	--
--	--	--	--	--	--
--	--	--	--	--	--
--	--	--	--	--	--
--	--	--	--	--	--
--	--	--	--	--	--
--	--	--	--	--	--
--	--	--	--	--	--
--	--	--	--	--	--
--	--	--	--	--	--
--	--	--	--	--	--
--	--	--	--	--	--
--	--	--	--	--	--
--	--	--	--	--	--
--	--	--	--	--	--
--	--	--	--	--	--
--	--	--	--	--	--
--	--	--	--	--	--
--	--	--	--	--	--
--	--	--	--	--	--
--	--	--	--	--	--
--	--	--	--	--	--
--	--	--	--	--	--
--	--	--	--	--	--
--	--	--	--	--	--
--	--	--	--	--	--
--	--	--	--	--	--
--	--	--	--	--	--
--	--	--	--	--	--
--	--	--	--	--	--
--	--	--	--	--	--
--	--	--	--	--	--
--	--	--	--	--	--
--	--	--	--	--	--
--	--	--	--	--	--
--	--	--	--	--	--
--	--	--	--	--	--
--	--	--	--	--	--
--	--	--	--	--	--
--	--	--	--	--	--
--	--	--	--	--	--
--	--	--	--	--	--
--	--	--	--	--	--
--	--	--	--	--	--
--	--	--	--	--	--
--	--	--	--	--	--
--	--	--	--	--	--
--	--	--	--	--	--
--	--	--	--	--	--
--	--	--	--	--	--
--	--	--	--	--	--
--	--	--	--	--	--
--	--	--	--	--	--
--	--	--	--	--	--
--	--	--	--	--	--
--	--	--	--	--	--
--	--	--	--	--	--
--	--	--	--	--	--
--	--	--	--	--	--
--	--	--	--	--	--
--	--	--	--	--	--
--	--	--	--	--	--
--	--	--	--	--	--
--	--	--	--	--	--
--	--	--	--	--	--
--	--	--	--	--	--
--	--	--	--	--	--
--	--	--	--	--	--
--	--	--	--	--	--
--	--	--	--	--	--
--	--	--	--	--	--
--	--	--	--	--	--
--	--	--	--	--	--
--	--	--	--	--	--
--	--	--	--	--	--
--	--	--	--	--	--
--	--	--	--	--	--
--	--	--	--	--	--
--	--	--	--	--	--
--	--	--	--	--	--
--	--	--	--	--	--
--	--	--	--	--	--
--	--	--	--	--	--
--	--	--	--	--	--
--	--	--	--	--	--
--	--	--	--	--	--
--	--	--	--	--	--
--	--	--	--	--	--
--	--	--	--	--	--
--	--	--	--	--	--
--	--	--	--	--	--
--	--	--	--	--	--
--	--	--	--	--	--
--	--	--	--	--	--
--	--	--	--	--	--
--	--	--	--	--	--
--	--	--	--	--	--
--	--	--	--	--	--
--	--	--	--	--	--
--	--	--	--	--	--
--	--	--	--	--	--
--	--	--	--	--	--
--	--	--	--	--	--
--	--	--	--	--	--
--	--	--	--	--	--
--	--	--	--	--	--
--	--	--	--	--	--
--	--	--	--	--	--
--	--	--	--	--	--
--	--	--	--	--	--
--	--	--	--	--	--
--	--	--	--	--	--
--	--	--	--	--	--
--	--	--	--	--	--
--	--	--	--	--	--
--	--	--	--	--	--
--	--	--	--	--	--
--	--	--	--	--	--
--	--	--	--	--	--
--	--	--	--	--	--
--	--	--	--	--	--
--	--	--	--	--	--
--	--	--	--	--	--
--	--	--	--	--	--
--	--	--	--	--	--
--	--	--	--	--	--
--	--	--	--	--	--
--	--	--	--	--	--
--	--	--	--	--	--
--	--	--	--	--	--
--	--	--	--	--	--
--	--	--	--	--	--
--	--	--	--	--	--
--	--	--	--	--	--
--	--	--	--	--	--
--	--	--	--	--	--
--	--	--	--	--	--
--	--	--	--	--	--
--	--	--	--	--	--
--	--	--	--	--	--
--	--	--	--	--	--
--	--	--	--	--	--
--	--	--	--	--	--
--	--	--	--	--	--
--	--	--	--	--	--
--	--	--	--	--	--
--	--	--	--	--	--
--	--	--	--	--	--
--	--	--	--	--	--
--	--	--	--	--	--
--	--	--	--	--	--
--	--	--	--	--	--
--	--	--	--	--	--
--	--	--	--	--	--
--	--	--	--	--	--
--	--	--	--	--	--
--	--	--	--	--	--
--	--	--	--	--	--
--	--	--	--	--	--
--	--	--	--	--	--
--	--	--	--	--	--
--	--	--	--	--	--
--	--	--	--	--	--
--	--	--	--	--	--
--	--	--	--	--	--
--	--	--	--	--	--
--	--	--	--	--	--
--	--	--	--	--	--
--	--	--	--	--	--
--	--	--	--	--	--
--	--	--	--	--	--
--	--	--	--	--	--
--	--	--	--	--	--
--	--	--	--	--	--
--	--	--	--	--	--
--	--	--	--	--	--
--	--	--	--	--	--
--	--	--	--	--	--
--	--	--	--	--	--
--	--	--	--	--	--
--	--	--	--	--	--
--	--	--	--	--	--
--	--	--	--	--	--
--	--	--	--	--	--
--	--	--	--	--	--
--	--	--	--	--	--
--	--	--	--	--	--
--	--	--	--	--	--
--	--	--	--	--	--
--	--	--	--	--	--
--	--	--	--	--	--
--	--	--	--	--	--
--	--	--	--	--	--
--	--	--	--	--	--
--	--	--	--	--	--
--	--	--	--	--	--
--	--	--	--	--	--
--	--	--	--	--	--
--	--	--	--	--	--
--	--	--	--	--	--
--	--	--	--	--	--
--	--	--	--	--	--
--	--	--	--	--	--
--	--	--	--	--	--
--	--	--	--	--	--
--	--	--	--	--	--
--	--	--	--	--	--
--	--	--	--	--	--
--	--	--	--	--	--
--	--	--	--	--	--
--	--	--	--	--	--
--	--	--	--	--	--
--	--	--	--	--	--
--	--	--	--	--	--
--	--	--	--	--	--
--	--	--	--	--	--
--	--	--	--	--	--
--	--	--	--	--	--
--	--	--	--	--	--
--	--	--	--	--	--
--	--	--	--	--	--
--	--	--	--	--	--
--	--	--	--	--	--
--	--	--	--	--	--
--	--	--	--	--	--
--	--	--	--	--	--
--	--	--	--	--	--
--	--	--	--	--	--
--	--	--	--	--	--
--	--	--	--	--	--
--	--	--	--	--	--
--	--	--	--	--	--
--	--	--	--	--	--
--	--	--	--	--	--
--	--	--	--	--	--
--	--	--	--	--	--
--	--	--	--	--	--
--	--	--	--	--	--
--	--	--	--	--	--
--	--	--	--	--	--
--	--	--	--	--	--
--	--	--	--	--	--
--	--	--	--	--	--
--	--	--	--	--	--
--	--	--	--	--	--
--	--	--	--	--	--
--	--	--	--	--	--
--	--	--	--	--	--
--	--	--	--	--	--
--	--	--	--	--	--
--	--	--	--	--	--
--	--	--	--	--	--
--	--	--	--	--	--
--	--	--	--	--	--
--	--	--	--	--	--
--	--	--	--	--	--
--	--	--	--	--	--
--	--	--	--	--	--
--	--	--	--	--	--
--	--	--	--	--	--
--	--	--	--	--	--
--	--	--	--	--	--
--	--	--	--	--	--
--	--	--	--	--	--
--	--	--	--	--	--
--	--	--	--	--	--
--	--	--	--	--	--
--	--	--	--	--	--
--	--	--	--	--	--
--	--	--	--	--	--
--	--	--	--	--	--
--	--	--	--	--	--
--	--	--	--	--	--
--	--	--	--	--	--
--	--	--	--	--	--
--	--	--	--	--	--
--	--	--	--	--	--
--	--	--	--	--	--
--	--	--	--	--	--
--	--	--	--	--	--
--	--	--	--	--	--
--	--	--	--	--	--
--	--	--	--	--	--
--	--	--	--	--	--
--	--	--	--	--	--
--	--	--	--	--	--
--	--	--	--	--	--
--	--	--	--	--	--
--	--	--	--	--	--
--	--	--	--	--	--
--	--	--	--	--	--
--	--	--	--	--	--
--	--	--	--	--	--
--	--	--	--	--	--
--	--	--	--	--	--
--	--	--	--	--	--
--	--	--	--	--	--
--	--	--	--	--	--
--	--	--	--	--	--
--	--	--	--	--	--
--	--	--	--	--	--
--	--	--	--	--	--
--	--	--	--	--	--
--	--	--	--	--	--
--	--	--	--	--	--
--	--	--	--	--	--
--	--	--	--	--	--
--	--	--	--	--	--
--	--	--	--	--	--
--	--	--	--	--	--
--	--	--	--	--	--
--	--	--	--	--	--
--	--	--	--	--	--
--	--	--	--	--	--
--	--	--	--	--	--
--	--	--	--	--	--
--	--	--	--	--	--
--	--	--	--	--	--
--	--	--	--	--	--
--	--	--	--	--	--
--	--	--	--	--	--
--	--	--	--	--	--
--	--	--	--	--	--
--	--	--	--	--	--
--	--	--	--	--	--
--	--	--	--	--	--
--	--	--	--	--	--
--	--	--	--	--	--
--	--	--	--	--	--
--	--	--	--	--	--
--	--	--	--	--	--
--	--	--	--	--	--
--	--	--	--	--	--
--	--	--	--	--	--
--	--	--	--	--	--
--	--	--	--	--	--
--	--	--	--	--	--
--	--	--	--	--	--
--	--	--	--	--	--
--	--	--	--	--	--
--	--	--	--	--	--
--	--	--	--	--	--
--	--	--	--	--	--
--	--	--	--	--	--
--	--	--	--	--	--
--	--	--	--	--	--
--	--	--	--	--	--
--	--	--	--	--	--
--	--	--	--	--	--
--	--	--	--	--	--
--	--	--	--	--	--
--	--	--	--	--	--
--	--	--	--	--	--
--	--	--	--	--	--
--	--	--	--	--	--
--	--	--	--	--	--
--	--	--	--	--	--
--	--	--	--	--	--
--	--	--	--	--	--
--	--	--	--	--	--
--	--	--	--	--	--
--	--	--	--	--	--
--	--	--	--	--	--
--	--	--	--	--	--
--	--	--	--	--	--
--	--	--	--	--	--
--	--	--	--	--	--
--	--	--	--	--	--
--	--	--	--	--	--
--	--	--	--	--	--
--	--	--	--	--	--
--	--	--	--	--	--
--	--	--	--	--	--
--	--	--	--	--	--
--	--	--	--	--	--
--	--	--	--	--	--
--	--	--	--	--	--
--	--	--	--	--	--
--	--	--	--	--	--
--	--	--	--	--	--
--	--	--	--	--	--
--	--	--	--	--	--
--	--	--	--	--	--
--	--	--	--	--	--
--	--	--	--	--	--
--	--	--	--	--	--
--	--	--	--	--	--
--	--	--	--	--	--
--	--	--	--	--	--
--	--	--	--	--	--
--	--	--	--	--	--
--	--	--	--	--	--
--	--	--	--	--	--
--	--	--	--	--	--
--	--	--	--	--	--
--	--	--	--	--	--
--	--	--	--	--	--
--	--	--	--	--	--
--	--	--	--	--	--
--	--	--	--	--	--
--	--	--	--	--	--
--	--	--	--	--	--
--	--	--	--	--	--
--	--	--	--	--	--
--	--	--	--	--	--
--	--	--	--	--	--
--	--	--	--	--	--
--	--	--	--	--	--
--	--	--	--	--	--
--	--	--	--	--	--
--	--	--	--	--	--
--	--	--	--	--	--
--	--	--	--	--	--
--	--	--	--	--	--
--	--	--	--	--	--
--	--	--	--	--	--
--	--	--	--	--	--
--	--	--	--	--	--
--	--	--	--	--	--
--	--	--	--	--	--
--	--	--	--	--	--
--	--	--	--	--	--
--	--	--	--	--	--
--	--	--	--	--	--
--	--	--	--	--	--
--	--	--	--	--	--
--	--	--	--	--	--
--	--	--	--	--	--
--	--	--	--	--	--
--	--	--	--	--	--
--	--	--	--	--	--
--	--	--	--	--	--
--	--	--	--	--	--
--	--	--	--	--	--
--	--	--	--	--	--
--	--	--	--	--	--
--	--	--	--	--	--
--	--	--	--	--	--
--	--	--	--	--	--
--	--	--	--	--	--
--	--	--	--	--	--
--	--	--	--	--	--
--	--	--	--	--	--
--	--	--	--	--	--
--	--	--	--	--	--
--	--	--	--	--	--
--	--	--	--	--	--
--	--	--	--	--	--
--	--	--	--	--	--
--	--	--	--	--	--
--	--	--	--	--	--
--	--	--	--	--	--
--	--	--	--	--	--
--	--	--	--	--	--
--	--	--	--	--	--
--	--	--	--	--	--
--	--	--	--	--	--
--	--	--	--	--	--
--	--	--	--	--	--
--	--	--	--	--	--
--	--	--	--	--	--
--	--	--	--	--	--
--	--	--	--	--	--
--	--	--	--	--	--
--	--	--	--	--	--
--	--	--	--	--	--
--	--	--	--	--	--
--	--	--	--	--	--
--	--	--	--	--	--
--	--	--	--	--	--
--	--	--	--	--	--
--	--	--	--	--	--
--	--	--	--	--	--
--	--	--	--	--	--
--	--	--	--	--	--
--	--	--	--	--	--
--	--	--	--	--	--
--	--	--	--	--	--
--	--	--	--	--	--
--	--	--	--	--	--
--	--	--	--	--	--
--	--	--	--	--	--
--	--	--	--	--	--
--	--	--	--	--	--
--	--	--	--	--	--
--	--	--	--	--	--
--	--	--	--	--	--
--	--	--	--	--	--
--	--	--	--	--	--
--	--	--	--	--	--

## Sheet: Fig. 6c
XANES
	ZrO2				Zr-TiO2
17798.2	0.00756	--	--	17797.7	0.00677	--	--
17803.5	0.00706	--	--	17802.7	0.00668	--	--
17809.6	0.0066	--	--	17809.1	0.00742	--	--
17813.9	0.00615	--	--	17813.4	0.00714	--	--
17818.7	0.00573	--	--	17818.1	0.00586	--	--
17823.5	0.00527	--	--	17823.1	0.00478	--	--
17827.5	0.00483	--	--	17827	0.00356	--	--
17834	0.00442	--	--	17833.2	0.00372	--	--
17839.3	0.00399	--	--	17838.8	0.00455	--	--
17843.6	0.00353	--	--	17843	0.00237	--	--
17848.7	0.00306	--	--	17848.1	0.00263	--	--
17852.9	0.00269	--	--	17852.6	0.00164	--	--
17857.5	0.00234	--	--	17857	0.000930788	--	--
17864.3	0.00188	--	--	17863.8	0.00323	--	--
17868.7	0.00148	--	--	17868.3	0.00134	--	--
17873.3	0.00115	--	--	17872.8	0.000786553	--	--
17878.5	0.000823458	--	--	17878.1	0.000484618	--	--
17882.3	0.000539651	--	--	17882	-0.00116	--	--
17888.1	0.000123926	--	--	17887.4	-0.000877624	--	--
17894.1	-0.000177537	--	--	17893.6	0.000176599	--	--
17898.3	-0.000450425	--	--	17898	-0.000389406	--	--
17903.3	-0.000701833	--	--	17902.8	-0.000961064	--	--
17908	-0.000938173	--	--	17907.7	-0.00138	--	--
17912.2	-0.00115	--	--	17911.7	-0.00194	--	--
17918.9	-0.00138	--	--	17918.4	-0.000202891	--	--
17923.8	-0.00156	--	--	17923.5	0.000198461	--	--
17928.2	-0.00155	--	--	17927.8	-0.00116	--	--
17933.4	-0.00156	--	--	17933.1	-0.00168	--	--
17937.5	-0.00149	--	--	17937.3	-0.00157	--	--
17942.4	-0.00131	--	--	17941.9	-0.00162	--	--
17949.1	-0.000902406	--	--	17948.7	0.000984729	--	--
17953.4	-0.00056177	--	--	17953.1	0.00070577	--	--
17958.1	8.5342e-05	--	--	17957.7	0.000225502	--	--
17963.2	0.000992062	--	--	17962.9	0.00293	--	--
17967	0.00243	--	--	17966.7	0.00189	--	--
17973	0.00424	--	--	17972.4	0.00477	--	--
17973.8	0.00446	--	--	17973.2	0.00529	--	--
17974.5	0.00469	--	--	17973.9	0.00549	--	--
17975.3	0.00496	--	--	17974.7	0.00534	--	--
17975.9	0.00518	--	--	17975.4	0.0061	--	--
17976.5	0.00544	--	--	17976	0.00649	--	--
17977.1	0.00575	--	--	17976.6	0.00709	--	--
17977.5	0.00603	--	--	17977.1	0.00718	--	--
17978	0.00634	--	--	17977.7	0.00647	--	--
17978.6	0.00675	--	--	17978.2	0.00709	--	--
17979	0.00708	--	--	17978.6	0.00761	--	--
17979.4	0.00739	--	--	17979	0.00801	--	--
17979.8	0.00778	--	--	17979.5	0.0079	--	--
17980.2	0.00814	--	--	17979.8	0.00829	--	--
17980.6	0.00842	--	--	17980.2	0.00848	--	--
17981.1	0.00891	--	--	17980.7	0.00902	--	--
17981.5	0.00923	--	--	17981.1	0.00868	--	--
17981.9	0.00967	--	--	17981.5	0.00892	--	--
17982.4	0.01019	--	--	17982	0.00946	--	--
17982.8	0.01062	--	--	17982.4	0.00961	--	--
17983.2	0.01108	--	--	17982.8	0.0095	--	--
17983.7	0.01166	--	--	17983.3	0.00963	--	--
17984.1	0.01217	--	--	17983.7	0.01044	--	--
17984.5	0.01275	--	--	17984.1	0.0102	--	--
17985.1	0.01337	--	--	17984.6	0.01111	--	--
17985.5	0.01399	--	--	17985.1	0.01167	--	--
17986	0.01463	--	--	17985.5	0.01207	--	--
17986.6	0.01538	--	--	17986.1	0.01278	--	--
17987.1	0.01612	--	--	17986.6	0.01356	--	--
17987.6	0.01672	--	--	17987.1	0.01379	--	--
17988.2	0.01755	--	--	17987.7	0.0149	--	--
17988.7	0.01839	--	--	17988.2	0.0153	--	--
17989.2	0.01922	--	--	17988.8	0.01672	--	--
17989.8	0.02034	--	--	17989.3	0.01791	--	--
17990.3	0.02121	--	--	17989.9	0.01842	--	--
17990.7	0.02225	--	--	17990.5	0.01962	--	--
17991.2	0.0235	--	--	17990.9	0.02104	--	--
17991.7	0.02486	--	--	17991.4	0.02198	--	--
17992	0.02601	--	--	17991.8	0.02295	--	--
17992.5	0.02771	--	--	17992.2	0.0242	--	--
17992.9	0.02919	--	--	17992.6	0.02599	--	--
17993.3	0.03081	--	--	17993	0.02728	--	--
17993.7	0.03299	--	--	17993.4	0.02925	--	--
17994	0.03481	--	--	17993.7	0.03007	--	--
17994.4	0.03685	--	--	17994.1	0.03073	--	--
17994.8	0.03952	--	--	17994.5	0.03318	--	--
17995.2	0.04206	--	--	17994.8	0.03564	--	--
17995.6	0.04495	--	--	17995.2	0.03855	--	--
17996	0.04846	--	--	17995.7	0.04047	--	--
17996.4	0.05199	--	--	17996.1	0.04437	--	--
17996.9	0.05602	--	--	17996.5	0.04694	--	--
17997.5	0.06152	--	--	17997.1	0.05221	--	--
17998.2	0.06726	--	--	17997.7	0.05798	--	--
17998.7	0.07341	--	--	17998.3	0.06383	--	--
17999.4	0.08249	--	--	17998.9	0.07276	--	--
18000.2	0.09241	--	--	17999.6	0.08148	--	--
18000.9	0.10414	--	--	18000.3	0.09243	--	--
18001.6	0.12005	--	--	18001.1	0.1084	--	--
18002.3	0.13569	--	--	18001.8	0.12305	--	--
18003	0.15438	--	--	18002.5	0.14162	--	--
18003.8	0.17737	--	--	18003.3	0.16328	--	--
18004.4	0.19972	--	--	18003.9	0.1835	--	--
18005	0.22041	--	--	18004.5	0.20145	--	--
18005.5	0.24354	--	--	18005.1	0.22089	--	--
18006	0.26176	--	--	18005.7	0.23618	--	--
18006.5	0.2781	--	--	18006.2	0.25075	--	--
18007	0.29408	--	--	18006.6	0.26365	--	--
18007.4	0.30643	--	--	18007	0.27181	--	--
18007.8	0.31979	--	--	18007.5	0.27999	--	--
18008.2	0.33628	--	--	18007.9	0.28932	--	--
18008.6	0.35168	--	--	18008.3	0.29846	--	--
18009	0.36839	--	--	18008.7	0.30887	--	--
18009.5	0.38739	--	--	18009.2	0.32526	--	--
18009.9	0.40515	--	--	18009.5	0.34324	--	--
18010.3	0.42573	--	--	18010	0.36731	--	--
18010.8	0.454	--	--	18010.5	0.40103	--	--
18011.3	0.48025	--	--	18010.8	0.43544	--	--
18011.6	0.50996	--	--	18011.2	0.47295	--	--
18012.1	0.55185	--	--	18011.7	0.52364	--	--
18012.5	0.59294	--	--	18012.1	0.56989	--	--
18013	0.64239	--	--	18012.6	0.62052	--	--
18013.5	0.70549	--	--	18013.1	0.68005	--	--
18013.9	0.76316	--	--	18013.5	0.72887	--	--
18014.4	0.83209	--	--	18014	0.78397	--	--
18014.9	0.90583	--	--	18014.4	0.8394	--	--
18015.5	0.99006	--	--	18015	0.90505	--	--
18016	1.05874	--	--	18015.6	0.96062	--	--
18016.6	1.12468	--	--	18016.1	1.01796	--	--
18017.1	1.18864	--	--	18016.7	1.08301	--	--
18017.7	1.23214	--	--	18017.2	1.13718	--	--
18018.2	1.26492	--	--	18017.8	1.18995	--	--
18018.7	1.2877	--	--	18018.3	1.24088	--	--
18019.2	1.29932	--	--	18018.8	1.27951	--	--
18019.6	1.30506	--	--	18019.3	1.31361	--	--
18020.1	1.30664	--	--	18019.8	1.34262	--	--
18020.5	1.30564	--	--	18020.2	1.35923	--	--
18020.9	1.30354	--	--	18020.6	1.36884	--	--
18021.3	1.30133	--	--	18021	1.37346	--	--
18021.6	1.29981	--	--	18021.3	1.37196	--	--
18022	1.29938	--	--	18021.7	1.36668	--	--
18022.3	1.30025	--	--	18022.1	1.35954	--	--
18023.1	1.30527	--	--	18022.8	1.33955	--	--
18023.9	1.30768	--	--	18023.6	1.31862	--	--
18024.7	1.30166	--	--	18024.4	1.30059	--	--
18025.8	1.28578	--	--	18025.4	1.28453	--	--
18027.1	1.26489	--	--	18026.5	1.27273	--	--
18028.3	1.2453	--	--	18027.8	1.26422	--	--
18029.8	1.22356	--	--	18029.3	1.25488	--	--
18031.3	1.20086	--	--	18030.7	1.24619	--	--
18032.6	1.17039	--	--	18032.1	1.23429	--	--
18033.8	1.13752	--	--	18033.4	1.21892	--	--
18034.9	1.10572	--	--	18034.5	1.20054	--	--
18035.7	1.0766	--	--	18035.4	1.17962	--	--
18036.5	1.05481	--	--	18036.2	1.15742	--	--
18037.4	1.03746	--	--	18037.1	1.13397	--	--
18038.2	1.02514	--	--	18037.9	1.11202	--	--
18039.1	1.01533	--	--	18038.8	1.09056	--	--
18040	1.00664	--	--	18039.7	1.06723	--	--
18040.9	0.99879	--	--	18040.5	1.0449	--	--
18041.7	0.9935	--	--	18041.4	1.02546	--	--
18042.7	0.98991	--	--	18042.4	1.00723	--	--
18043.8	0.98945	--	--	18043.3	0.9907	--	--
18044.8	0.99097	--	--	18044.4	0.9771	--	--
18045.9	0.99307	--	--	18045.5	0.9645	--	--
18047	0.99383	--	--	18046.6	0.95314	--	--
18048	0.99225	--	--	18047.6	0.94202	--	--
18048.8	0.98876	--	--	18048.5	0.93297	--	--
18049.7	0.98323	--	--	18049.4	0.92605	--	--
18050.4	0.97707	--	--	18050	0.91965	--	--
18051.1	0.97024	--	--	18050.8	0.91522	--	--
18052	0.96328	--	--	18051.7	0.91128	--	--
18052.7	0.95713	--	--	18052.4	0.91039	--	--
18053.6	0.95052	--	--	18053.3	0.91128	--	--
18054.7	0.94551	--	--	18054.3	0.91315	--	--
18056.1	0.94145	--	--	18055.6	0.91817	--	--
18057.5	0.93858	--	--	18056.8	0.92133	--	--
18058.9	0.93687	--	--	18058.3	0.92785	--	--
18060.4	0.93676	--	--	18059.9	0.93545	--	--
18061.7	0.9378	--	--	18061.2	0.94381	--	--
18062.8	0.94039	--	--	18062.4	0.95256	--	--
18063.8	0.94414	--	--	18063.4	0.96053	--	--
18064.7	0.94985	--	--	18064.4	0.97019	--	--
18065.5	0.9566	--	--	18065.1	0.97896	--	--
18066.3	0.96582	--	--	18066	0.98789	--	--
18067.3	0.97764	--	--	18066.9	0.99689	--	--
18068.1	0.98927	--	--	18067.7	1.00525	--	--
18068.9	1.00322	--	--	18068.6	1.01339	--	--
18069.8	1.0164	--	--	18069.4	1.02021	--	--
18070.8	1.0303	--	--	18070.4	1.02774	--	--
18071.7	1.04243	--	--	18071.3	1.03422	--	--
18072.8	1.05338	--	--	18072.4	1.04103	--	--
18074	1.06268	--	--	18073.5	1.04743	--	--
18075	1.07069	--	--	18074.6	1.05224	--	--
18076	1.0769	--	--	18075.7	1.05758	--	--
18076.9	1.08138	--	--	18076.6	1.06155	--	--
18077.8	1.08479	--	--	18077.5	1.0646	--	--
18078.6	1.08637	--	--	18078.3	1.06731	--	--
18079.3	1.08701	--	--	18079.1	1.06795	--	--
18080.1	1.08634	--	--	18079.8	1.06875	--	--
18080.9	1.08464	--	--	18080.5	1.0702	--	--
18081.7	1.08176	--	--	18081.4	1.07086	--	--
18082.7	1.07832	--	--	18082.3	1.07016	--	--
18083.8	1.0743	--	--	18083.3	1.07043	--	--
18085.1	1.06937	--	--	18084.6	1.07065	--	--
18086.6	1.06439	--	--	18086.1	1.07144	--	--
18088.1	1.05942	--	--	18087.5	1.07138	--	--
18089.6	1.05447	--	--	18088.9	1.07116	--	--
18090.8	1.05009	--	--	18090.2	1.07017	--	--
18091.8	1.04584	--	--	18091.4	1.06917	--	--
18092.7	1.0424	--	--	18092.3	1.06701	--	--
18093.6	1.03856	--	--	18093.2	1.0647	--	--
18094.4	1.03575	--	--	18094	1.06263	--	--
18095.3	1.03318	--	--	18094.9	1.05921	--	--
18096.1	1.03112	--	--	18095.7	1.05568	--	--
18097	1.02926	--	--	18096.7	1.05162	--	--
18097.8	1.02786	--	--	18097.5	1.04813	--	--
18098.7	1.02685	--	--	18098.4	1.04568	--	--
18099.6	1.02586	--	--	18099.3	1.04287	--	--
18100.6	1.02473	--	--	18100.3	1.03905	--	--
18101.7	1.02388	--	--	18101.4	1.03561	--	--
18102.9	1.02302	--	--	18102.4	1.03217	--	--
18103.9	1.02215	--	--	18103.5	1.02933	--	--
18104.9	1.02092	--	--	18104.5	1.02599	--	--
18105.8	1.01967	--	--	18105.5	1.02302	--	--
18106.7	1.01794	--	--	18106.4	1.01914	--	--
18107.4	1.01612	--	--	18107.1	1.0165	--	--
18108.1	1.01417	--	--	18107.9	1.0129	--	--
18108.9	1.01315	--	--	18108.6	1.01107	--	--
18109.7	1.01155	--	--	18109.4	1.00727	--	--
18110.5	1.00999	--	--	18110.2	1.00395	--	--
18111.6	1.00808	--	--	18111.2	1.00102	--	--
18112.6	1.00611	--	--	18112.3	0.99837	--	--
18114.1	1.00395	--	--	18113.5	0.99696	--	--
18115.6	1.00204	--	--	18114.9	0.99486	--	--
18116.9	0.99969	--	--	18116.5	0.99379	--	--
18118.4	0.9976	--	--	18117.8	0.99181	--	--
18119.7	0.99567	--	--	18119.1	0.99084	--	--
18120.7	0.9935	--	--	18120.3	0.98882	--	--
18121.6	0.99136	--	--	18121.2	0.98732	--	--
18122.4	0.98962	--	--	18122	0.98409	--	--
18123.3	0.98734	--	--	18122.9	0.98283	--	--
18124	0.98599	--	--	18123.7	0.98177	--	--
18124.9	0.98477	--	--	18124.6	0.98055	--	--
18125.8	0.98449	--	--	18125.4	0.97954	--	--
18126.7	0.98427	--	--	18126.4	0.97822	--	--
18127.5	0.98419	--	--	18127.2	0.97847	--	--
18128.5	0.98454	--	--	18128.2	0.97843	--	--
18129.5	0.98519	--	--	18129.1	0.97882	--	--
18130.6	0.98588	--	--	18130.2	0.97973	--	--
18131.6	0.98671	--	--	18131.3	0.98053	--	--
18132.8	0.98766	--	--	18132.4	0.98205	--	--
18133.8	0.98867	--	--	18133.5	0.98222	--	--
18134.7	0.98958	--	--	18134.4	0.98347	--	--
18135.5	0.99051	--	--	18135.2	0.98572	--	--
18136.3	0.99187	--	--	18136	0.98658	--	--
18137	0.99328	--	--	18136.8	0.98752	--	--
18137.7	0.99467	--	--	18137.5	0.98753	--	--
18138.5	0.99619	--	--	18138.2	0.99042	--	--
18139.4	0.99781	--	--	18139.1	0.99106	--	--
18140.4	0.99949	--	--	18140	0.99259	--	--
18141.6	1.00128	--	--	18141.1	0.99498	--	--
18144.4	1.00553	--	--	18143.8	0.99909	--	--
18147.3	1.0091	--	--	18146.8	1.00199	--	--
18149.5	1.01257	--	--	18149.2	1.00593	--	--
18151.3	1.0157	--	--	18150.9	1.00758	--	--
18153	1.01724	--	--	18152.6	1.00934	--	--
18154.7	1.01718	--	--	18154.4	1.01037	--	--
18156.4	1.01559	--	--	18156.1	1.01138	--	--
18158.4	1.01307	--	--	18158	1.01153	--	--
18160.6	1.00883	--	--	18160.1	1.01399	--	--
18162.6	1.00536	--	--	18162.3	1.01319	--	--
18164.4	1.00289	--	--	18164.1	1.0132	--	--
18165.9	1.00087	--	--	18165.7	1.01163	--	--
18167.4	0.99951	--	--	18167.2	1.01061	--	--
18169.2	0.99868	--	--	18168.9	1.00812	--	--
18171.7	0.99807	--	--	18171.2	1.00899	--	--
18174.5	0.99784	--	--	18174.1	1.00851	--	--
18177.2	0.99825	--	--	18176.8	1.00831	--	--
18179.3	0.99941	--	--	18179	1.00815	--	--
18180.9	1.00073	--	--	18180.7	1.00689	--	--
18182.6	1.00239	--	--	18182.3	1.00439	--	--
18184.3	1.00423	--	--	18184	1.00303	--	--
18186.1	1.00616	--	--	18185.8	1.00231	--	--
18188.2	1.00829	--	--	18187.9	1.00242	--	--
18190.4	1.00973	--	--	18190	1.0019	--	--
18192.3	1.01039	--	--	18192	1.00012	--	--
18193.9	1.00996	--	--	18193.6	0.99747	--	--
18195.4	1.00907	--	--	18195.2	0.99679	--	--
18197.1	1.00857	--	--	18196.7	0.995	--	--
18199.3	1.00754	--	--	18198.7	0.99336	--	--
18201.9	1.00631	--	--	18201.2	0.99346	--	--
18204.8	1.00455	--	--	18204.2	0.99469	--	--
18207.2	1.00223	--	--	18206.7	0.99466	--	--
18208.9	0.99967	--	--	18208.6	0.99358	--	--
18210.6	0.99647	--	--	18210.2	0.99243	--	--
18212.3	0.99357	--	--	18211.9	0.99172	--	--
18214.1	0.99134	--	--	18213.7	0.99144	--	--
18216	0.98939	--	--	18215.6	0.9911	--	--
18218.1	0.98827	--	--	18217.6	0.99229	--	--
18220.4	0.98741	--	--	18219.8	0.99349	--	--
18222.1	0.98712	--	--	18221.8	0.9924	--	--
18223.6	0.98724	--	--	18223.3	0.99285	--	--
18225.2	0.98761	--	--	18224.8	0.99287	--	--
18226.9	0.98857	--	--	18226.5	0.99337	--	--
18229.3	0.98983	--	--	18228.7	0.99475	--	--
18232.2	0.99131	--	--	18231.4	0.99673	--	--
18234.9	0.99239	--	--	18234.3	0.99849	--	--
18237	0.9933	--	--	18236.6	0.99919	--	--
18238.7	0.99452	--	--	18238.3	0.9988	--	--
18240.4	0.99618	--	--	18240	0.99822	--	--
18242.1	0.99804	--	--	18241.8	0.99839	--	--
18244	1.0002	--	--	18243.5	0.99831	--	--
18245.9	1.00236	--	--	18245.4	0.99868	--	--
18248.1	1.00459	--	--	18247.6	0.99934	--	--
18250.1	1.00612	--	--	18249.7	0.99895	--	--
18251.8	1.00753	--	--	18251.4	0.99911	--	--
18253.4	1.00846	--	--	18253	0.99924	--	--
18254.8	1.00869	--	--	18254.5	0.99712	--	--
18256.8	1.00893	--	--	18256.2	0.99816	--	--
18259.4	1.00842	--	--	18258.6	0.99937	--	--
18262.1	1.00779	--	--	18261.4	1.00118	--	--
18264.8	1.00646	--	--	18264.3	1.00256	--	--
18266.7	1.00487	--	--	18266.3	1.00158	--	--
18268.4	1.00336	--	--	18268.1	1.00213	--	--
18270.2	1.00199	--	--	18269.8	1.00117	--	--
18271.8	1.00111	--	--	18271.5	1.001	--	--
18273.7	0.99992	--	--	18273.3	1.00156	--	--
18275.7	0.9991	--	--	18275.2	1.0025	--	--
18277.9	0.99851	--	--	18277.4	1.00237	--	--
18279.8	0.99793	--	--	18279.4	1.00363	--	--
18281.5	0.99747	--	--	18281.1	1.00325	--	--
18282.9	0.99714	--	--	18282.6	1.0026	--	--
18284.5	0.99672	--	--	18284.1	1.00218	--	--
18286.5	0.99668	--	--	18285.9	1.00435	--	--
18289.1	0.99779	--	--	18288.5	1.00766	--	--
18291.9	0.9978	--	--	18291.3	1.00552	--	--
18295.5	0.99827	--	--	18295	1.00512	--	--
18298	0.9993	--	--	18297.6	1.005	--	--
18300.6	1.00105	--	--	18300.2	1.00381	--	--
18303.4	1.00288	--	--	18302.9	1.00193	--	--
18306.5	1.00459	--	--	18306	1.00131	--	--
18309.5	1.00563	--	--	18309.1	1.00088	--	--
18311.8	1.00643	--	--	18311.4	0.99947	--	--
18314.2	1.00656	--	--	18313.8	0.99794	--	--
18317.8	1.00568	--	--	18317.1	0.99834	--	--
18321.8	1.00507	--	--	18321.3	0.99903	--	--
18325.3	1.00357	--	--	18324.9	0.99877	--	--
18327.8	1.00159	--	--	18327.4	0.99878	--	--
18330.3	0.99965	--	--	18329.9	0.99742	--	--
18333.2	0.99791	--	--	18332.6	0.99671	--	--
18336.3	0.99665	--	--	18335.7	0.99587	--	--
18339.3	0.99554	--	--	18338.8	0.99546	--	--
18341.5	0.99458	--	--	18341.2	0.99534	--	--
18344	0.99388	--	--	18343.5	0.99454	--	--
18347.5	0.99359	--	--	18346.9	0.99436	--	--
18351.7	0.99363	--	--	18351.2	0.99543	--	--
18355	0.99364	--	--	18354.6	0.99705	--	--
18357.5	0.99348	--	--	18357.1	0.99698	--	--
18360.1	0.99352	--	--	18359.7	0.996	--	--
18362.9	0.99354	--	--	18362.4	0.99709	--	--
18366	0.99442	--	--	18365.6	0.99671	--	--
18368.9	0.99569	--	--	18368.5	0.99815	--	--
18371.2	0.99698	--	--	18370.8	0.99787	--	--
18373.7	0.99873	--	--	18373.3	0.99677	--	--
18377.4	1.00044	--	--	18376.6	0.99818	--	--
18381.7	1.00164	--	--	18381	0.99951	--	--
18384.8	1.0024	--	--	18384.4	1.00022	--	--
18387.3	1.00323	--	--	18386.9	0.99981	--	--
18389.9	1.00326	--	--	18389.5	0.99899	--	--
18392.8	1.00318	--	--	18392.3	0.99887	--	--
18396	1.0032	--	--	18395.5	0.99907	--	--
18398.8	1.0027	--	--	18398.4	1.00023	--	--
18401	1.0021	--	--	18400.7	0.99943	--	--
18403.6	1.00163	--	--	18403.1	1.00011	--	--
18407.4	1.00124	--	--	18406.7	0.99981	--	--
18411.6	1.00092	--	--	18411	1.00252	--	--
18414.6	1.00015	--	--	18414.2	1.00231	--	--
18417.1	0.99944	--	--	18416.7	1.00196	--	--
18419.7	0.99866	--	--	18419.3	1.00138	--	--
18422.5	0.99816	--	--	18422	1.00211	--	--
18425.8	0.99824	--	--	18425.3	1.00231	--	--
18428.5	0.9982	--	--	18428.1	1.00273	--	--
18430.8	0.99822	--	--	18430.5	1.00219	--	--
18433.3	0.99848	--	--	18432.9	1.00088	--	--
18437.2	0.9995	--	--	18436.5	1.00237	--	--
18441.3	1.00048	--	--	18440.7	1.00352	--	--
18445.2	1.00149	--	--	18444.8	1.00407	--	--
18448.6	1.00247	--	--	18448.3	1.00294	--	--
18452.4	1.00316	--	--	18451.8	1.00323	--	--
18456.6	1.00319	--	--	18456.1	1.00293	--	--
18459.9	1.00265	--	--	18459.5	1.00226	--	--
18463.3	1.00249	--	--	18462.7	1.00099	--	--
18468.6	1.00219	--	--	18467.6	1.00253	--	--
18473.4	1.00201	--	--	18472.9	1.00449	--	--
18476.9	1.00171	--	--	18476.4	1.00284	--	--
18480.4	1.00124	--	--	18479.8	1.00279	--	--
18484.4	1.00037	--	--	18483.8	1.0019	--	--
18488.3	0.9997	--	--	18487.9	1.00194	--	--
18491.4	0.99884	--	--	18490.9	1.00083	--	--
18495.5	0.99863	--	--	18494.7	0.99971	--	--
18501.1	0.99866	--	--	18500.5	1.00216	--	--
18505	0.99874	--	--	18504.7	1.00214	--	--
18508.5	0.99899	--	--	18508.1	1.00142	--	--
18512.2	0.99868	--	--	18511.7	1.00137	--	--
18516.4	0.99886	--	--	18515.9	1.00044	--	--
18519.7	0.99889	--	--	18519.4	0.99986	--	--
18523	0.99967	--	--	18522.5	0.99888	--	--
18528.1	1.00076	--	--	18527.4	0.99994	--	--
18533.1	1.00144	--	--	18532.6	1.00171	--	--
18536.6	1.00197	--	--	18536.2	1.00141	--	--
18540.1	1.00228	--	--	18539.6	1.00097	--	--
18544.2	1.00229	--	--	18543.7	1.00037	--	--
18548.2	1.00239	--	--	18547.8	1.00136	--	--
18551.3	1.00217	--	--	18550.9	0.99975	--	--
18555.1	1.00192	--	--	18554.5	0.9998	--	--
18560.9	1.00216	--	--	18560.2	1.00113	--	--
18565	1.00193	--	--	18564.6	1.0018	--	--
18568.4	1.00155	--	--	18568	1.00075	--	--
18572.1	1.00101	--	--	18571.6	0.99942	--	--
18576.3	1.00065	--	--	18575.8	1.00109	--	--
18579.8	1.00033	--	--	18579.5	1.00094	--	--
18582.9	0.99958	--	--	18582.4	0.99932	--	--
18587.7	0.99962	--	--	18587	0.99902	--	--
18593.1	0.99974	--	--	18592.6	1.00179	--	--
18597.5	0.99971	--	--	18597	1.00094	--	--
18601.9	0.9996	--	--	18601.5	1.00035	--	--
18607.3	0.99994	--	--	18606.8	0.99965	--	--
18611.3	0.99999	--	--	18611	0.99896	--	--
18616.1	1.00004	--	--	18615.3	0.99763	--	--
18623	1.00057	--	--	18622.6	1.00059	--	--
18627.5	1.00052	--	--	18627.2	0.99988	--	--
18631.9	1.00023	--	--	18631.5	0.9991	--	--
18637.2	1.00023	--	--	18636.7	0.99969	--	--
18641.4	0.99996	--	--	18641.1	0.99716	--	--
18645.9	0.99961	--	--	18645.3	0.99693	--	--
18652.8	0.99966	--	--	18652.3	0.99883	--	--
18657.6	0.99942	--	--	18657.2	0.99944	--	--
18662	0.99911	--	--	18661.5	0.99868	--	--
18667.2	0.99872	--	--	18666.7	0.99932	--	--
18671.4	0.99856	--	--	18671.1	0.99839	--	--
18675.8	0.99847	--	--	18675.2	0.99767	--	--
18682.7	0.99858	--	--	18682	0.99942	--	--
18687.7	0.99864	--	--	18687.2	1.00013	--	--
18692	0.99864	--	--	18691.5	0.99826	--	--
18697.2	0.99884	--	--	18696.5	0.99835	--	--
18701.7	0.99892	--	--	18701.2	0.99792	--	--
18705.8	0.99909	--	--	18705.3	0.99605	--	--
18712.5	0.99978	--	--	18711.6	0.99738	--	--
18717.9	0.9999	--	--	18717.4	0.99763	--	--
18722.1	0.99973	--	--	18721.7	0.99682	--	--
18727.2	0.99954	--	--	18726.6	0.9956	--	--
18732	0.99957	--	--	18731.6	0.99516	--	--
18736	0.99921	--	--	18735.5	0.99365	--	--
18742.3	0.99966	--	--	18741.6	0.99435	--	--
18748.1	0.99982	--	--	18747.5	0.99524	--	--
18752.3	0.99937	--	--	18751.8	0.99459	--	--
18757.1	0.99888	--	--	18756.6	0.99488	--	--
18762.2	0.99855	--	--	18761.7	0.99505	--	--
18766	0.99789	--	--	18765.6	0.99365	--	--
18771.8	0.99792	--	--	18771.2	0.9935	--	--
18778.2	0.99772	--	--	18777.8	0.99516	--	--
18782.5	0.99748	--	--	18782	0.99392	--	--
18787	0.99752	--	--	18786.5	0.99344	--	--
18792.3	0.99725	--	--	18791.9	0.9932	--	--
18796.3	0.99717	--	--	18795.9	0.99038	--	--
--	--	--	--	--	--	--	--
--	--	--	--	--	--	--	--
--	--	--	--	--	--	--	--
--	--	--	--	--	--	--	--
--	--	--	--	--	--	--	--
--	--	--	--	--	--	--	--
--	--	--	--	--	--	--	--
--	--	--	--	--	--	--	--
--	--	--	--	--	--	--	--
--	--	--	--	--	--	--	--
--	--	--	--	--	--	--	--
--	--	--	--	--	--	--	--
--	--	--	--	--	--	--	--
--	--	--	--	--	--	--	--
--	--	--	--	--	--	--	--
--	--	--	--	--	--	--	--
--	--	--	--	--	--	--	--
--	--	--	--	--	--	--	--
--	--	--	--	--	--	--	--
--	--	--	--	--	--	--	--
--	--	--	--	--	--	--	--
--	--	--	--	--	--	--	--
--	--	--	--	--	--	--	--
--	--	--	--	--	--	--	--
--	--	--	--	--	--	--	--
--	--	--	--	--	--	--	--
--	--	--	--	--	--	--	--
--	--	--	--	--	--	--	--
--	--	--	--	--	--	--	--
--	--	--	--	--	--	--	--
--	--	--	--	--	--	--	--
--	--	--	--	--	--	--	--
--	--	--	--	--	--	--	--
--	--	--	--	--	--	--	--
--	--	--	--	--	--	--	--
--	--	--	--	--	--	--	--
--	--	--	--	--	--	--	--
--	--	--	--	--	--	--	--
--	--	--	--	--	--	--	--
--	--	--	--	--	--	--	--
--	--	--	--	--	--	--	--
--	--	--	--	--	--	--	--
--	--	--	--	--	--	--	--
--	--	--	--	--	--	--	--
--	--	--	--	--	--	--	--
--	--	--	--	--	--	--	--
--	--	--	--	--	--	--	--
--	--	--	--	--	--	--	--
--	--	--	--	--	--	--	--
--	--	--	--	--	--	--	--
--	--	--	--	--	--	--	--
--	--	--	--	--	--	--	--
--	--	--	--	--	--	--	--
--	--	--	--	--	--	--	--
--	--	--	--	--	--	--	--
--	--	--	--	--	--	--	--
--	--	--	--	--	--	--	--
--	--	--	--	--	--	--	--
--	--	--	--	--	--	--	--
--	--	--	--	--	--	--	--
--	--	--	--	--	--	--	--
--	--	--	--	--	--	--	--
--	--	--	--	--	--	--	--
--	--	--	--	--	--	--	--
--	--	--	--	--	--	--	--
--	--	--	--
--	--	--	--
--	--	--	--
--	--	--	--
--	--	--	--
--	--	--	--
--	--	--	--
--	--	--	--
--	--	--	--
--	--	--	--
--	--	--	--
--	--	--	--
--	--	--	--
--	--	--	--
--	--	--	--
--	--	--	--
--	--	--	--
--	--	--	--
--	--	--	--
--	--	--	--
--	--	--	--
--	--	--	--
--	--	--	--
--	--	--	--
--	--	--	--
--	--	--	--
--	--	--	--
--	--	--	--
--	--	--	--
--	--	--	--
--	--	--	--
--	--	--	--
--	--	--	--
--	--	--	--
--	--	--	--
--	--	--	--
--	--	--	--
--	--	--	--
--	--	--	--
--	--	--	--
--	--	--	--
--	--	--	--
--	--	--	--
--	--	--	--
--	--	--	--
--	--	--	--
--	--	--	--
--	--	--	--
--	--	--	--
--	--	--	--
--	--	--	--
--	--	--	--
--	--	--	--
--	--	--	--
--	--	--	--
--	--	--	--
--	--	--	--
--	--	--	--
--	--	--	--
--	--	--	--
--	--	--	--
--	--	--	--
--	--	--	--
--	--	--	--
--	--	--	--
--	--	--	--
--	--	--	--
--	--	--	--
--	--	--	--
--	--	--	--
--	--	--	--
--	--	--	--
--	--	--	--
--	--	--	--
--	--	--	--
--	--	--	--
--	--	--	--
--	--	--	--
--	--	--	--
--	--	--	--
--	--	--	--
--	--	--	--
--	--	--	--
--	--	--	--
--	--	--	--
--	--	--	--
--	--	--	--
--	--	--	--
--	--	--	--
--	--	--	--
--	--	--	--
--	--	--	--
--	--	--	--
--	--	--	--
--	--	--	--
--	--	--	--
--	--	--	--
--	--	--	--
--	--	--	--
--	--	--	--
--	--	--	--
--	--	--	--
--	--	--	--
--	--	--	--
--	--	--	--
--	--	--	--
--	--	--	--
--	--	--	--
--	--	--	--
--	--	--	--
--	--	--	--
--	--	--	--
--	--	--	--
--	--	--	--
--	--	--	--
--	--	--	--
--	--	--	--
--	--	--	--
--	--	--	--
--	--	--	--
--	--	--	--
--	--	--	--
--	--	--	--
--	--	--	--
--	--	--	--
--	--	--	--
--	--	--	--
--	--	--	--
--	--	--	--
--	--	--	--
--	--	--	--
--	--	--	--
--	--	--	--
--	--	--	--
--	--	--	--
--	--	--	--
--	--	--	--
--	--	--	--
--	--	--	--
--	--	--	--
--	--	--	--
--	--	--	--
--	--	--	--
--	--	--	--
--	--	--	--
--	--	--	--
--	--	--	--
--	--	--	--
--	--	--	--
--	--	--	--
--	--	--	--
--	--	--	--
--	--	--	--
--	--	--	--
--	--	--	--
--	--	--	--
--	--	--	--
--	--	--	--
--	--	--	--
--	--	--	--
--	--	--	--
--	--	--	--
--	--	--	--
--	--	--	--
--	--	--	--
--	--	--	--
--	--	--	--
--	--	--	--
--	--	--	--
--	--	--	--
--	--	--	--
--	--	--	--
--	--	--	--
--	--	--	--
--	--	--	--
--	--	--	--
--	--	--	--
--	--	--	--
--	--	--	--
--	--	--	--
--	--	--	--
--	--	--	--
--	--	--	--
--	--	--	--
--	--	--	--
--	--	--	--
--	--	--	--
--	--	--	--
--	--	--	--
--	--	--	--
--	--	--	--
--	--	--	--
--	--	--	--
--	--	--	--
--	--	--	--
--	--	--	--
--	--	--	--
--	--	--	--
--	--	--	--
--	--	--	--
--	--	--	--
--	--	--	--
--	--	--	--
--	--	--	--
--	--	--	--
--	--	--	--
--	--	--	--
--	--	--	--
--	--	--	--
--	--	--	--
--	--	--	--
--	--	--	--
--	--	--	--
--	--	--	--
--	--	--	--
--	--	--	--
--	--	--	--
--	--	--	--
--	--	--	--
--	--	--	--
--	--	--	--
--	--	--	--
--	--	--	--
--	--	--	--
--	--	--	--
--	--	--	--
--	--	--	--
--	--	--	--
--	--	--	--
--	--	--	--
--	--	--	--
--	--	--	--
--	--	--	--
--	--	--	--
--	--	--	--
--	--	--	--
--	--	--	--
--	--	--	--
--	--	--	--
--	--	--	--
--	--	--	--
--	--	--	--
--	--	--	--
--	--	--	--
--	--	--	--
--	--	--	--
--	--	--	--
--	--	--	--
--	--	--	--
--	--	--	--
--	--	--	--
--	--	--	--
--	--	--	--
--	--	--	--
--	--	--	--
--	--	--	--
--	--	--	--
--	--	--	--
--	--	--	--
--	--	--	--
--	--	--	--
--	--	--	--
--	--	--	--
--	--	--	--
--	--	--	--
--	--	--	--
--	--	--	--
--	--	--	--
--	--	--	--
--	--	--	--
--	--	--	--
--	--	--	--
--	--	--	--
--	--	--	--
--	--	--	--
--	--	--	--
--	--	--	--
--	--	--	--
--	--	--	--
--	--	--	--
--	--	--	--
--	--	--	--
--	--	--	--
--	--	--	--
--	--	--	--
--	--	--	--
--	--	--	--
--	--	--	--
--	--	--	--
--	--	--	--
--	--	--	--
--	--	--	--
--	--	--	--
--	--	--	--
--	--	--	--
--	--	--	--
--	--	--	--
--	--	--	--
--	--	--	--
--	--	--	--
--	--	--	--
--	--	--	--
--	--	--	--
--	--	--	--
--	--	--	--
--	--	--	--
--	--	--	--
--	--	--	--
--	--	--	--
--	--	--	--
--	--	--	--
--	--	--	--
--	--	--	--
--	--	--	--
--	--	--	--
--	--	--	--
--	--	--	--
--	--	--	--
--	--	--	--
--	--	--	--
--	--	--	--
--	--	--	--
--	--	--	--
--	--	--	--
--	--	--	--
--	--	--	--
--	--	--	--
--	--	--	--
--	--	--	--
--	--	--	--
--	--	--	--
--	--	--	--
--	--	--	--
--	--	--	--
--	--	--	--
--	--	--	--
--	--	--	--
--	--	--	--
--	--	--	--
--	--	--	--
--	--	--	--
--	--	--	--
--	--	--	--
--	--	--	--
--	--	--	--
--	--	--	--
--	--	--	--
--	--	--	--
--	--	--	--
--	--	--	--
--	--	--	--
--	--	--	--
--	--	--	--
--	--	--	--
--	--	--	--
--	--	--	--
--	--	--	--
--	--	--	--
--	--	--	--
--	--	--	--
--	--	--	--
--	--	--	--
--	--	--	--
--	--	--	--
--	--	--	--
--	--	--	--
--	--	--	--
--	--	--	--
--	--	--	--
--	--	--	--
--	--	--	--
--	--	--	--
--	--	--	--
--	--	--	--
--	--	--	--
--	--	--	--
--	--	--	--
--	--	--	--
--	--	--	--
--	--	--	--
--	--	--	--
--	--	--	--
--	--	--	--
--	--	--	--
--	--	--	--
--	--	--	--
--	--	--	--
--	--	--	--
--	--	--	--
--	--	--	--
--	--	--	--
--	--	--	--
--	--	--	--
--	--	--	--
--	--	--	--
--	--	--	--
--	--	--	--
--	--	--	--
--	--	--	--
--	--	--	--
--	--	--	--
--	--	--	--
--	--	--	--
--	--	--	--
--	--	--	--
--	--	--	--
--	--	--	--
--	--	--	--
--	--	--	--
--	--	--	--
--	--	--	--
--	--	--	--
--	--	--	--
--	--	--	--
--	--	--	--
--	--	--	--
--	--	--	--
--	--	--	--
--	--	--	--
--	--	--	--
--	--	--	--
--	--	--	--
--	--	--	--
--	--	--	--
--	--	--	--
--	--	--	--
--	--	--	--
--	--	--	--
--	--	--	--
--	--	--	--
--	--	--	--
--	--	--	--
--	--	--	--
--	--	--	--
--	--	--	--
--	--	--	--
--	--	--	--
--	--	--	--
--	--	--	--
--	--	--	--
--	--	--	--
--	--	--	--
--	--	--	--
--	--	--	--
--	--	--	--
--	--	--	--
--	--	--	--
--	--	--	--
--	--	--	--
--	--	--	--
--	--	--	--
--	--	--	--
--	--	--	--
--	--	--	--
--	--	--	--
--	--	--	--
--	--	--	--
--	--	--	--
--	--	--	--
--	--	--	--
--	--	--	--
--	--	--	--
--	--	--	--
--	--	--	--
--	--	--	--
--	--	--	--
--	--	--	--
--	--	--	--
--	--	--	--
--	--	--	--
--	--	--	--
--	--	--	--
--	--	--	--
--	--	--	--
--	--	--	--
--	--	--	--
--	--	--	--
--	--	--	--
--	--	--	--
--	--	--	--
--	--	--	--
--	--	--	--
--	--	--	--
--	--	--	--
--	--	--	--
--	--	--	--
--	--	--	--
--	--	--	--
--	--	--	--
--	--	--	--
--	--	--	--
--	--	--	--
--	--	--	--
--	--	--	--
--	--	--	--
--	--	--	--
--	--	--	--
--	--	--	--
--	--	--	--
--	--	--	--
--	--	--	--
--	--	--	--
--	--	--	--
--	--	--	--
--	--	--	--
--	--	--	--
--	--	--	--
--	--	--	--
--	--	--	--
--	--	--	--
--	--	--	--
--	--	--	--
--	--	--	--
--	--	--	--
--	--	--	--
--	--	--	--
--	--	--	--
--	--	--	--
--	--	--	--
--	--	--	--
--	--	--	--
--	--	--	--
--	--	--	--
--	--	--	--
--	--	--	--
--	--	--	--
--	--	--	--
--	--	--	--
--	--	--	--
--	--	--	--
--	--	--	--
--	--	--	--
--	--	--	--
--	--	--	--
--	--	--	--
--	--	--	--
--	--	--	--
--	--	--	--
--	--	--	--
--	--	--	--
--	--	--	--
--	--	--	--
--	--	--	--
--	--	--	--
--	--	--	--
--	--	--	--
--	--	--	--
--	--	--	--
--	--	--	--
--	--	--	--
--	--	--	--
--	--	--	--
--	--	--	--
--	--	--	--
--	--	--	--
--	--	--	--
--	--	--	--
--	--	--	--
--	--	--	--
--	--	--	--
--	--	--	--
--	--	--	--
--	--	--	--
--	--	--	--
--	--	--	--
--	--	--	--
--	--	--	--
--	--	--	--
--	--	--	--
--	--	--	--
--	--	--	--
--	--	--	--
--	--	--	--
--	--	--	--
--	--	--	--
--	--	--	--
--	--	--	--
--	--	--	--
--	--	--	--
--	--	--	--
--	--	--	--
--	--	--	--
--	--	--	--
--	--	--	--
--	--	--	--
--	--	--	--
--	--	--	--
--	--	--	--
--	--	--	--
--	--	--	--
--	--	--	--
--	--	--	--
--	--	--	--
--	--	--	--
--	--	--	--
--	--	--	--
--	--	--	--
--	--	--	--
--	--	--	--
--	--	--	--
--	--	--	--
--	--	--	--
--	--	--	--
--	--	--	--
--	--	--	--
--	--	--	--
--	--	--	--
--	--	--	--
--	--	--	--
--	--	--	--
--	--	--	--
--	--	--	--
--	--	--	--
--	--	--	--
--	--	--	--
--	--	--	--
--	--	--	--
--	--	--	--
--	--	--	--
--	--	--	--
--	--	--	--
--	--	--	--
--	--	--	--
--	--	--	--
--	--	--	--
--	--	--	--
--	--	--	--
--	--	--	--
--	--	--	--
--	--	--	--
--	--	--	--
--	--	--	--
--	--	--	--
--	--	--	--
--	--	--	--
--	--	--	--
--	--	--	--
--	--	--	--
--	--	--	--
--	--	--	--
--	--	--	--
--	--	--	--
--	--	--	--
--	--	--	--
--	--	--	--
--	--	--	--
--	--	--	--
--	--	--	--
--	--	--	--
--	--	--	--
--	--	--	--
--	--	--	--
--	--	--	--
--	--	--	--
--	--	--	--
--	--	--	--
--	--	--	--
--	--	--	--
--	--	--	--
--	--	--	--
--	--	--	--
--	--	--	--
--	--	--	--
--	--	--	--
--	--	--	--
--	--	--	--
--	--	--	--
--	--	--	--
--	--	--	--
--	--	--	--
--	--	--	--
--	--	--	--
--	--	--	--
--	--	--	--
--	--	--	--
--	--	--	--

## Sheet: Fig. 6d
XANES
	ZrO2				Zr-TiO2
0	0.09564	--	--	0	0.01528	--	--
0.03068	0.16093	--	--	0.03068	0.14351	--	--
0.06136	0.26755	--	--	0.06136	0.27428	--	--
0.09204	0.36563	--	--	0.09204	0.38308	--	--
0.12272	0.44162	--	--	0.12272	0.46048	--	--
0.1534	0.48818	--	--	0.1534	0.49943	--	--
0.18408	0.50089	--	--	0.18408	0.49567	--	--
0.21476	0.47776	--	--	0.21476	0.44806	--	--
0.24544	0.41928	--	--	0.24544	0.35907	--	--
0.27612	0.32832	--	--	0.27612	0.23602	--	--
0.3068	0.21017	--	--	0.3068	0.10467	--	--
0.33748	0.07401	--	--	0.33748	0.14183	--	--
0.36816	0.08623	--	--	0.36816	0.30932	--	--
0.39884	0.23737	--	--	0.39884	0.48106	--	--
0.42951	0.38288	--	--	0.42951	0.63362	--	--
0.46019	0.51103	--	--	0.46019	0.75167	--	--
0.49087	0.61239	--	--	0.49087	0.82219	--	--
0.52155	0.67922	--	--	0.52155	0.8346	--	--
0.55223	0.7061	--	--	0.55223	0.78124	--	--
0.58291	0.69096	--	--	0.58291	0.65803	--	--
0.61359	0.63669	--	--	0.61359	0.46521	--	--
0.64427	0.55482	--	--	0.64427	0.21121	--	--
0.67495	0.47422	--	--	0.67495	0.14504	--	--
0.70563	0.45164	--	--	0.70563	0.49881	--	--
0.73631	0.53814	--	--	0.73631	0.89842	--	--
0.76699	0.71552	--	--	0.76699	1.31487	--	--
0.79767	0.93659	--	--	0.79767	1.7273	--	--
0.82835	1.16671	--	--	0.82835	2.11457	--	--
0.85903	1.38181	--	--	0.85903	2.45555	--	--
0.88971	1.563	--	--	0.88971	2.73006	--	--
0.92039	1.69451	--	--	0.92039	2.91984	--	--
0.95107	1.76338	--	--	0.95107	3.00947	--	--
0.98175	1.75974	--	--	0.98175	2.98717	--	--
1.01243	1.67748	--	--	1.01243	2.84549	--	--
1.04311	1.51534	--	--	1.04311	2.58178	--	--
1.07379	1.2793	--	--	1.07379	2.19844	--	--
1.10447	0.99015	--	--	1.10447	1.70313	--	--
1.13515	0.71402	--	--	1.13515	1.10918	--	--
1.16583	0.64811	--	--	1.16583	0.44249	--	--
1.1965	0.94351	--	--	1.1965	0.35691	--	--
1.22718	1.43312	--	--	1.22718	1.12212	--	--
1.25786	1.99327	--	--	1.25786	1.92038	--	--
1.28854	2.57324	--	--	1.28854	2.71106	--	--
1.31922	3.14299	--	--	1.31922	3.46698	--	--
1.3499	3.67908	--	--	1.3499	4.1634	--	--
1.38058	4.16156	--	--	1.38058	4.77813	--	--
1.41126	4.57338	--	--	1.41126	5.29221	--	--
1.44194	4.90053	--	--	1.44194	5.69072	--	--
1.47262	5.13237	--	--	1.47262	5.96321	--	--
1.5033	5.26191	--	--	1.5033	6.10418	--	--
1.53398	5.28597	--	--	1.53398	6.11315	--	--
1.56466	5.20524	--	--	1.56466	5.99462	--	--
1.59534	5.02412	--	--	1.59534	5.75783	--	--
1.62602	4.75049	--	--	1.62602	5.41632	--	--
1.6567	4.39529	--	--	1.6567	4.98733	--	--
1.68738	3.97205	--	--	1.68738	4.49123	--	--
1.71806	3.49634	--	--	1.71806	3.95083	--	--
1.74874	2.98534	--	--	1.74874	3.39096	--	--
1.77942	2.45752	--	--	1.77942	2.83828	--	--
1.8101	1.93309	--	--	1.8101	2.32175	--	--
1.84078	1.43634	--	--	1.84078	1.87354	--	--
1.87146	1.00424	--	--	1.87146	1.52888	--	--
1.90214	0.71222	--	--	1.90214	1.31759	--	--
1.93282	0.6736	--	--	1.93282	1.24093	--	--
1.9635	0.84896	--	--	1.9635	1.25765	--	--
1.99418	1.08477	--	--	1.99418	1.30978	--	--
2.02485	1.30392	--	--	2.02485	1.35353	--	--
2.05553	1.47983	--	--	2.05553	1.36557	--	--
2.08621	1.60329	--	--	2.08621	1.33722	--	--
2.11689	1.67178	--	--	2.11689	1.26876	--	--
2.14757	1.686	--	--	2.14757	1.16568	--	--
2.17825	1.64849	--	--	2.17825	1.03638	--	--
2.20893	1.56319	--	--	2.20893	0.89062	--	--
2.23961	1.4354	--	--	2.23961	0.73849	--	--
2.27029	1.27237	--	--	2.27029	0.58973	--	--
2.30097	1.08468	--	--	2.30097	0.45353	--	--
2.33165	0.88972	--	--	2.33165	0.33947	--	--
2.36233	0.71958	--	--	2.36233	0.25972	--	--
2.39301	0.63064	--	--	2.39301	0.22912	--	--
2.42369	0.67596	--	--	2.42369	0.25041	--	--
2.45437	0.83618	--	--	2.45437	0.30668	--	--
2.48505	1.05068	--	--	2.48505	0.38183	--	--
2.51573	1.27558	--	--	2.51573	0.4678	--	--
2.54641	1.48527	--	--	2.54641	0.55978	--	--
2.57709	1.66387	--	--	2.57709	0.65316	--	--
2.60777	1.80132	--	--	2.60777	0.74272	--	--
2.63845	1.89255	--	--	2.63845	0.82281	--	--
2.66913	1.93809	--	--	2.66913	0.8879	--	--
2.69981	1.94557	--	--	2.69981	0.93301	--	--
2.73049	1.93163	--	--	2.73049	0.95412	--	--
2.76117	1.92347	--	--	2.76117	0.94852	--	--
2.79184	1.95702	--	--	2.79184	0.91498	--	--
2.82252	2.0682	--	--	2.82252	0.85382	--	--
2.8532	2.27865	--	--	2.8532	0.76701	--	--
2.88388	2.58733	--	--	2.88388	0.65815	--	--
2.91456	2.97497	--	--	2.91456	0.53275	--	--
2.94524	3.4142	--	--	2.94524	0.39918	--	--
2.97592	3.8767	--	--	2.97592	0.27333	--	--
3.0066	4.33619	--	--	3.0066	0.19637	--	--
3.03728	4.76931	--	--	3.03728	0.22839	--	--
3.06796	5.15585	--	--	3.06796	0.33098	--	--
3.09864	5.47884	--	--	3.09864	0.44602	--	--
3.12932	5.72475	--	--	3.12932	0.55215	--	--
3.16	5.88364	--	--	3.16	0.64101	--	--
3.19068	5.94932	--	--	3.19068	0.70853	--	--
3.22136	5.9194	--	--	3.22136	0.75288	--	--
3.25204	5.79522	--	--	3.25204	0.77377	--	--
3.28272	5.58172	--	--	3.28272	0.77216	--	--
3.3134	5.28716	--	--	3.3134	0.75004	--	--
3.34408	4.92274	--	--	3.34408	0.71029	--	--
3.37476	4.50211	--	--	3.37476	0.65638	--	--
3.40544	4.04092	--	--	3.40544	0.59223	--	--
3.43612	3.55624	--	--	3.43612	0.52196	--	--
3.4668	3.06617	--	--	3.4668	0.44976	--	--
3.49748	2.58943	--	--	3.49748	0.37972	--	--
3.52816	2.14524	--	--	3.52816	0.31572	--	--
3.55884	1.75318	--	--	3.55884	0.2614	--	--
3.58952	1.43247	--	--	3.58952	0.2198	--	--
3.62019	1.1988	--	--	3.62019	0.19275	--	--
3.65087	1.05618	--	--	3.65087	0.17986	--	--
3.68155	0.98838	--	--	3.68155	0.17838	--	--
3.71223	0.96321	--	--	3.71223	0.18473	--	--
3.74291	0.94846	--	--	3.74291	0.19623	--	--
3.77359	0.92285	--	--	3.77359	0.21143	--	--
3.80427	0.87703	--	--	3.80427	0.22966	--	--
3.83495	0.81087	--	--	3.83495	0.25039	--	--
3.86563	0.73099	--	--	3.86563	0.27282	--	--
3.89631	0.64927	--	--	3.89631	0.29584	--	--
3.92699	0.58148	--	--	3.92699	0.31821	--	--
3.95767	0.54337	--	--	3.95767	0.33858	--	--
3.98835	0.54241	--	--	3.98835	0.35579	--	--
4.01903	0.5716	--	--	4.01903	0.36884	--	--
4.04971	0.61452	--	--	4.04971	0.37699	--	--
4.08039	0.6547	--	--	4.08039	0.37978	--	--
4.11107	0.68009	--	--	4.11107	0.37698	--	--
4.14175	0.68323	--	--	4.14175	0.36862	--	--
4.17243	0.66034	--	--	4.17243	0.3549	--	--
4.20311	0.61049	--	--	4.20311	0.33618	--	--
4.23379	0.53505	--	--	4.23379	0.31295	--	--
4.26447	0.43739	--	--	4.26447	0.28578	--	--
4.29515	0.32319	--	--	4.29515	0.25533	--	--
4.32583	0.20343	--	--	4.32583	0.22232	--	--
4.35651	0.11875	--	--	4.35651	0.18762	--	--
4.38719	0.1703	--	--	4.38719	0.15231	--	--
4.41786	0.29334	--	--	4.41786	0.11794	--	--
4.44854	0.42312	--	--	4.44854	0.08749	--	--
4.47922	0.54484	--	--	4.47922	0.06748	--	--
4.5099	0.65221	--	--	4.5099	0.06745	--	--
4.54058	0.74143	--	--	4.54058	0.08623	--	--
4.57126	0.81016	--	--	4.57126	0.11348	--	--
4.60194	0.85722	--	--	4.60194	0.14298	--	--
4.63262	0.88255	--	--	4.63262	0.17218	--	--
4.6633	0.88706	--	--	4.6633	0.1999	--	--
4.69398	0.87258	--	--	4.69398	0.22548	--	--
4.72466	0.84169	--	--	4.72466	0.24847	--	--
4.75534	0.79763	--	--	4.75534	0.2685	--	--
4.78602	0.7441	--	--	4.78602	0.28525	--	--
4.8167	0.68514	--	--	4.8167	0.29842	--	--
4.84738	0.62484	--	--	4.84738	0.30768	--	--
4.87806	0.56715	--	--	4.87806	0.31279	--	--
4.90874	0.5154	--	--	4.90874	0.31352	--	--
4.93942	0.47185	--	--	4.93942	0.30975	--	--
4.9701	0.43723	--	--	4.9701	0.30146	--	--
5.00078	0.41055	--	--	5.00078	0.28881	--	--
5.03146	0.38936	--	--	5.03146	0.27212	--	--
5.06214	0.3706	--	--	5.06214	0.25193	--	--
5.09282	0.35135	--	--	5.09282	0.22904	--	--
5.1235	0.32949	--	--	5.1235	0.20452	--	--
5.15418	0.30394	--	--	5.15418	0.17975	--	--
5.18486	0.27481	--	--	5.18486	0.15658	--	--
5.21553	0.24343	--	--	5.21553	0.13724	--	--
5.24621	0.21247	--	--	5.24621	0.12418	--	--
5.27689	0.18608	--	--	5.27689	0.11907	--	--
5.30757	0.16942	--	--	5.30757	0.12164	--	--
5.33825	0.16651	--	--	5.33825	0.12968	--	--
5.36893	0.1769	--	--	5.36893	0.14029	--	--
5.39961	0.19573	--	--	5.39961	0.15113	--	--
5.43029	0.21721	--	--	5.43029	0.16058	--	--
5.46097	0.23679	--	--	5.46097	0.16773	--	--
5.49165	0.25144	--	--	5.49165	0.17217	--	--
5.52233	0.25927	--	--	5.52233	0.17383	--	--
5.55301	0.2593	--	--	5.55301	0.17293	--	--
5.58369	0.2512	--	--	5.58369	0.16985	--	--
5.61437	0.2352	--	--	5.61437	0.16521	--	--
5.64505	0.21202	--	--	5.64505	0.1597	--	--
5.67573	0.18273	--	--	5.67573	0.15416	--	--
5.70641	0.14873	--	--	5.70641	0.14947	--	--
5.73709	0.11164	--	--	5.73709	0.14652	--	--
5.76777	0.07325	--	--	5.76777	0.14603	--	--
5.79845	0.03565	--	--	5.79845	0.14843	--	--
5.82913	0.00986	--	--	5.82913	0.15378	--	--
5.85981	0.03594	--	--	5.85981	0.16178	--	--
5.89049	0.06315	--	--	5.89049	0.17186	--	--
5.92117	0.08482	--	--	5.92117	0.18334	--	--
5.95185	0.10005	--	--	5.95185	0.19561	--	--
5.98253	0.1086	--	--	5.98253	0.20813	--	--
6.0132	0.11087	--	--	6.0132	0.22053	--	--
6.04388	0.10802	--	--	6.04388	0.23263	--	--
6.07456	0.10226	--	--	6.07456	0.24442	--	--
6.10524	0.09723	--	--	6.10524	0.25601	--	--
6.13592	0.09772	--	--	6.13592	0.26766	--	--
6.1666	0.10747	--	--	6.1666	0.27965	--	--
6.19728	0.12661	--	--	6.19728	0.29223	--	--
6.22796	0.15237	--	--	6.22796	0.30553	--	--
6.25864	0.1816	--	--	6.25864	0.31953	--	--
6.28932	0.21175	--	--	6.28932	0.33398	--	--
6.32	0.24107	--	--	6.32	0.34847	--	--
6.35068	0.26843	--	--	6.35068	0.36241	--	--
6.38136	0.29329	--	--	6.38136	0.37515	--	--
6.41204	0.31563	--	--	6.41204	0.38603	--	--
6.44272	0.33591	--	--	6.44272	0.39442	--	--
6.4734	0.355	--	--	6.4734	0.39981	--	--
6.50408	0.37403	--	--	6.50408	0.40188	--	--
6.53476	0.39415	--	--	6.53476	0.40046	--	--
6.56544	0.41634	--	--	6.56544	0.39564	--	--
6.59612	0.44111	--	--	6.59612	0.38771	--	--
6.6268	0.46841	--	--	6.6268	0.37716	--	--
6.65748	0.49759	--	--	6.65748	0.36468	--	--
6.68816	0.52749	--	--	6.68816	0.35109	--	--
6.71884	0.55662	--	--	6.71884	0.33732	--	--
6.74952	0.58334	--	--	6.74952	0.32427	--	--
6.7802	0.60598	--	--	6.7802	0.31274	--	--
6.81087	0.62303	--	--	6.81087	0.30338	--	--
6.84155	0.63321	--	--	6.84155	0.29647	--	--
6.87223	0.63556	--	--	6.87223	0.29204	--	--
6.90291	0.62945	--	--	6.90291	0.28978	--	--
6.93359	0.6147	--	--	6.93359	0.28914	--	--
6.96427	0.59149	--	--	6.96427	0.28948	--	--
6.99495	0.56046	--	--	6.99495	0.29017	--	--
7.02563	0.52262	--	--	7.02563	0.29061	--	--
7.05631	0.47943	--	--	7.05631	0.29039	--	--
7.08699	0.43271	--	--	7.08699	0.28927	--	--
7.11767	0.38469	--	--	7.11767	0.2872	--	--
7.14835	0.33803	--	--	7.14835	0.28437	--	--
7.17903	0.29573	--	--	7.17903	0.28122	--	--
7.20971	0.26104	--	--	7.20971	0.27845	--	--
7.24039	0.23676	--	--	7.24039	0.27698	--	--
7.27107	0.22415	--	--	7.27107	0.27787	--	--
7.30175	0.22195	--	--	7.30175	0.28213	--	--
7.33243	0.22672	--	--	7.33243	0.29054	--	--
7.36311	0.23441	--	--	7.36311	0.30338	--	--
7.39379	0.24165	--	--	7.39379	0.32032	--	--
7.42447	0.24614	--	--	7.42447	0.34051	--	--
7.45515	0.24659	--	--	7.45515	0.36266	--	--
7.48583	0.2425	--	--	7.48583	0.38526	--	--
7.51651	0.2339	--	--	7.51651	0.4067	--	--
7.54719	0.22122	--	--	7.54719	0.42543	--	--
7.57787	0.20517	--	--	7.57787	0.44004	--	--
7.60854	0.18667	--	--	7.60854	0.44932	--	--
7.63922	0.16689	--	--	7.63922	0.45233	--	--
7.6699	0.14733	--	--	7.6699	0.44847	--	--
7.70058	0.13004	--	--	7.70058	0.43753	--	--
7.73126	0.1179	--	--	7.73126	0.41973	--	--
7.76194	0.11425	--	--	7.76194	0.39585	--	--
7.79262	0.12123	--	--	7.79262	0.36727	--	--
7.8233	0.13821	--	--	7.8233	0.33611	--	--
7.85398	0.16267	--	--	7.85398	0.30538	--	--
7.88466	0.19191	--	--	7.88466	0.27903	--	--
7.91534	0.22377	--	--	7.91534	0.26146	--	--
7.94602	0.25648	--	--	7.94602	0.25624	--	--
7.9767	0.28858	--	--	7.9767	0.26413	--	--
8.00738	0.31873	--	--	8.00738	0.28256	--	--
8.03806	0.34568	--	--	8.03806	0.30698	--	--
8.06874	0.36832	--	--	8.06874	0.33284	--	--
8.09942	0.38565	--	--	8.09942	0.3564	--	--
8.1301	0.39689	--	--	8.1301	0.37491	--	--
8.16078	0.40146	--	--	8.16078	0.38654	--	--
8.19146	0.39903	--	--	8.19146	0.39021	--	--
8.22214	0.38958	--	--	8.22214	0.38553	--	--
8.25282	0.37336	--	--	8.25282	0.37274	--	--
8.2835	0.35092	--	--	8.2835	0.35269	--	--
8.31418	0.32309	--	--	8.31418	0.3269	--	--
8.34486	0.29096	--	--	8.34486	0.29756	--	--
8.37554	0.25586	--	--	8.37554	0.26766	--	--
8.40621	0.2194	--	--	8.40621	0.24103	--	--
8.43689	0.18342	--	--	8.43689	0.22201	--	--
8.46757	0.15019	--	--	8.46757	0.21418	--	--
8.49825	0.12248	--	--	8.49825	0.21848	--	--
8.52893	0.10344	--	--	8.52893	0.23245	--	--
8.55961	0.09527	--	--	8.55961	0.25172	--	--
8.59029	0.09682	--	--	8.59029	0.27201	--	--
8.62097	0.10387	--	--	8.62097	0.29001	--	--
8.65165	0.1122	--	--	8.65165	0.30348	--	--
8.68233	0.1192	--	--	8.68233	0.31108	--	--
8.71301	0.12367	--	--	8.71301	0.31213	--	--
8.74369	0.12533	--	--	8.74369	0.3066	--	--
8.77437	0.12447	--	--	8.77437	0.29488	--	--
8.80505	0.12173	--	--	8.80505	0.27783	--	--
8.83573	0.1179	--	--	8.83573	0.25667	--	--
8.86641	0.11378	--	--	8.86641	0.23295	--	--
8.89709	0.11001	--	--	8.89709	0.20859	--	--
8.92777	0.1069	--	--	8.92777	0.18579	--	--
8.95845	0.10443	--	--	8.95845	0.16691	--	--
8.98913	0.10231	--	--	8.98913	0.15403	--	--
9.01981	0.10016	--	--	9.01981	0.14817	--	--
9.05049	0.09774	--	--	9.05049	0.14866	--	--
9.08117	0.09517	--	--	9.08117	0.15335	--	--
9.11185	0.09305	--	--	9.11185	0.15967	--	--
9.14253	0.09252	--	--	9.14253	0.16534	--	--
9.17321	0.09499	--	--	9.17321	0.16878	--	--
9.20388	0.10165	--	--	9.20388	0.16896	--	--
9.23456	0.11286	--	--	9.23456	0.16536	--	--
9.26524	0.12803	--	--	9.26524	0.15783	--	--
9.29592	0.14603	--	--	9.29592	0.14657	--	--
9.3266	0.16553	--	--	9.3266	0.13198	--	--
9.35728	0.18525	--	--	9.35728	0.11484	--	--
9.38796	0.20406	--	--	9.38796	0.09633	--	--
9.41864	0.22097	--	--	9.41864	0.07844	--	--
9.44932	0.23516	--	--	9.44932	0.06475	--	--
9.48	0.24599	--	--	9.48	0.06049	--	--
9.51068	0.25296	--	--	9.51068	0.0683	--	--
9.54136	0.25579	--	--	9.54136	0.08462	--	--
9.57204	0.25435	--	--	9.57204	0.10457	--	--
9.60272	0.24868	--	--	9.60272	0.12506	--	--
9.6334	0.23901	--	--	9.6334	0.14432	--	--
9.66408	0.2257	--	--	9.66408	0.16121	--	--
9.69476	0.20924	--	--	9.69476	0.17497	--	--
9.72544	0.19027	--	--	9.72544	0.18504	--	--
9.75612	0.16953	--	--	9.75612	0.19109	--	--
9.7868	0.14783	--	--	9.7868	0.19294	--	--
9.81748	0.12611	--	--	9.81748	0.19058	--	--
9.84816	0.10538	--	--	9.84816	0.18414	--	--
9.87884	0.08684	--	--	9.87884	0.17393	--	--
9.90952	0.07181	--	--	9.90952	0.16034	--	--
9.9402	0.06162	--	--	9.9402	0.14397	--	--
9.97088	0.05686	--	--	9.97088	0.12544	--	--
--	--	--	--	--	--
--	--	--	--	--	--
--	--	--	--	--	--
--	--	--	--	--	--
--	--	--	--	--	--
--	--	--	--	--	--
--	--	--	--	--	--
--	--	--	--	--	--
--	--	--	--	--	--
--	--	--	--	--	--
--	--	--	--	--	--
--	--	--	--	--	--
--	--	--	--	--	--
--	--	--	--	--	--
--	--	--	--	--	--
--	--	--	--	--	--
--	--	--	--	--	--
--	--	--	--	--	--
--	--	--	--	--	--
--	--	--	--	--	--
--	--	--	--	--	--
--	--	--	--	--	--
--	--	--	--	--	--
--	--	--	--	--	--
--	--	--	--	--	--
--	--	--	--	--	--
--	--	--	--	--	--
--	--	--	--	--	--
--	--	--	--	--	--
--	--	--	--	--	--
--	--	--	--	--	--
--	--	--	--	--	--
--	--	--	--	--	--
--	--	--	--	--	--
--	--	--	--	--	--
--	--	--	--	--	--
--	--	--	--	--	--
--	--	--	--	--	--
--	--	--	--	--	--
--	--	--	--	--	--
--	--	--	--	--	--
--	--	--	--	--	--
--	--	--	--	--	--
--	--	--	--	--	--
--	--	--	--	--	--
--	--	--	--	--	--
--	--	--	--	--	--
--	--	--	--	--	--
--	--	--	--	--	--
--	--	--	--	--	--
--	--	--	--	--	--
--	--	--	--	--	--
--	--	--	--	--	--
--	--	--	--	--	--
--	--	--	--	--	--
--	--	--	--	--	--
--	--	--	--	--	--
--	--	--	--	--	--
--	--	--	--	--	--
--	--	--	--	--	--
--	--	--	--	--	--
--	--	--	--	--	--
--	--	--	--	--	--
--	--	--	--	--	--
--	--	--	--	--	--
--	--	--	--	--	--
--	--	--	--	--	--
--	--	--	--	--	--
--	--	--	--	--	--
--	--	--	--	--	--
--	--	--	--	--	--
--	--	--	--	--	--
--	--	--	--	--	--
--	--	--	--	--	--
--	--	--	--	--	--
--	--	--	--	--	--
--	--	--	--	--	--
--	--	--	--	--	--
--	--	--	--	--	--
--	--	--	--	--	--
--	--	--	--	--	--
--	--	--	--	--	--
--	--	--	--	--	--
--	--	--	--	--	--
--	--	--	--	--	--
--	--	--	--	--	--
--	--	--	--	--	--
--	--	--	--	--	--
--	--	--	--	--	--
--	--	--	--	--	--
--	--	--	--	--	--
--	--	--	--	--	--
--	--	--	--	--	--
--	--	--	--	--	--
--	--	--	--	--	--
--	--	--	--	--	--
--	--	--	--	--	--
--	--	--	--	--	--
--	--	--	--	--	--
--	--	--	--	--	--
--	--	--	--	--	--
--	--	--	--	--	--
--	--	--	--	--	--
--	--	--	--	--	--
--	--	--	--	--	--
--	--	--	--	--	--
--	--	--	--	--	--
--	--	--	--	--	--
--	--	--	--	--	--
--	--	--	--	--	--
--	--	--	--	--	--
--	--	--	--	--	--
--	--	--	--	--	--
--	--	--	--	--	--
--	--	--	--	--	--
--	--	--	--	--	--
--	--	--	--	--	--
--	--	--	--	--	--
--	--	--	--	--	--
--	--	--	--	--	--
--	--	--	--	--	--
--	--	--	--	--	--
--	--	--	--	--	--
--	--	--	--	--	--
--	--	--	--	--	--
--	--	--	--	--	--
--	--	--	--	--	--
--	--	--	--	--	--
--	--	--	--	--	--
--	--	--	--	--	--
--	--	--	--	--	--
--	--	--	--	--	--
--	--	--	--	--	--
--	--	--	--	--	--
--	--	--	--	--	--
--	--	--	--	--	--
--	--	--	--	--	--
--	--	--	--	--	--
--	--	--	--	--	--
--	--	--	--	--	--
--	--	--	--	--	--
--	--	--	--	--	--
--	--	--	--	--	--
--	--	--	--	--	--
--	--	--	--	--	--
--	--	--	--	--	--
--	--	--	--	--	--
--	--	--	--	--	--
--	--	--	--	--	--
--	--	--	--	--	--
--	--	--	--	--	--
--	--	--	--	--	--
--	--	--	--	--	--
--	--	--	--	--	--
--	--	--	--	--	--
--	--	--	--	--	--
--	--	--	--	--	--
--	--	--	--	--	--
--	--	--	--	--	--
--	--	--	--	--	--
--	--	--	--	--	--
--	--	--	--	--	--
--	--	--	--	--	--
--	--	--	--	--	--
--	--	--	--	--	--
--	--	--	--	--	--
--	--	--	--	--	--
--	--	--	--	--	--
--	--	--	--	--	--
--	--	--	--	--	--
--	--	--	--	--	--
--	--	--	--	--	--
--	--	--	--	--	--
--	--	--	--	--	--
--	--	--	--	--	--
--	--	--	--	--	--
--	--	--	--	--	--
--	--	--	--	--	--
--	--	--	--	--	--
--	--	--	--	--	--
--	--	--	--	--	--
--	--	--	--	--	--
--	--	--	--	--	--
--	--	--	--	--	--
--	--	--	--	--	--
--	--	--	--	--	--
--	--	--	--	--	--
--	--	--	--	--	--
--	--	--	--	--	--
--	--	--	--	--	--
--	--	--	--	--	--
--	--	--	--	--	--
--	--	--	--	--	--
--	--	--	--	--	--
--	--	--	--	--	--
--	--	--	--	--	--
--	--	--	--	--	--
--	--	--	--	--	--
--	--	--	--	--	--
--	--	--	--	--	--
--	--	--	--	--	--
--	--	--	--	--	--
--	--	--	--	--	--
--	--	--	--	--	--
--	--	--	--	--	--
--	--	--	--	--	--
--	--	--	--	--	--
--	--	--	--	--	--
--	--	--	--	--	--
--	--	--	--	--	--
--	--	--	--	--	--
--	--	--	--	--	--
--	--	--	--	--	--
--	--	--	--	--	--
--	--	--	--	--	--
--	--	--	--	--	--
--	--	--	--	--	--
--	--	--	--	--	--
--	--	--	--	--	--
--	--	--	--	--	--
--	--	--	--	--	--
--	--	--	--	--	--
--	--	--	--	--	--
--	--	--	--	--	--
--	--	--	--	--	--
--	--	--	--	--	--
--	--	--	--	--	--
--	--	--	--	--	--
--	--	--	--	--	--
--	--	--	--	--	--
--	--	--	--	--	--
--	--	--	--	--	--
--	--	--	--	--	--
--	--	--	--	--	--
--	--	--	--	--	--
--	--	--	--	--	--
--	--	--	--	--	--
--	--	--	--	--	--
--	--	--	--	--	--
--	--	--	--	--	--
--	--	--	--	--	--
--	--	--	--	--	--
--	--	--	--	--	--
--	--	--	--	--	--
--	--	--	--	--	--
--	--	--	--	--	--
--	--	--	--	--	--
--	--	--	--	--	--
--	--	--	--	--	--
--	--	--	--	--	--
--	--	--	--	--	--
--	--	--	--	--	--
--	--	--	--	--	--
--	--	--	--	--	--
--	--	--	--	--	--
--	--	--	--	--	--
--	--	--	--	--	--
--	--	--	--	--	--
--	--	--	--	--	--
--	--	--	--	--	--
--	--	--	--	--	--
--	--	--	--	--	--
--	--	--	--	--	--
--	--	--	--	--	--
--	--	--	--	--	--
--	--	--	--	--	--
--	--	--	--	--	--
--	--	--	--	--	--
--	--	--	--	--	--
--	--	--	--	--	--
--	--	--	--	--	--
--	--	--	--	--	--
--	--	--	--	--	--
--	--	--	--	--	--
--	--	--	--	--	--
--	--	--	--	--	--
--	--	--	--	--	--
--	--	--	--	--	--
--	--	--	--	--	--
--	--	--	--	--	--
--	--	--	--	--	--
--	--	--	--	--	--
--	--	--	--	--	--
--	--	--	--	--	--
--	--	--	--	--	--
--	--	--	--	--	--
--	--	--	--	--	--
--	--	--	--	--	--
--	--	--	--	--	--
--	--	--	--	--	--
--	--	--	--	--	--
--	--	--	--	--	--
--	--	--	--	--	--
--	--	--	--	--	--
--	--	--	--	--	--
--	--	--	--	--	--
--	--	--	--	--	--
--	--	--	--	--	--
--	--	--	--	--	--
--	--	--	--	--	--
--	--	--	--	--	--
--	--	--	--	--	--
--	--	--	--	--	--
--	--	--	--	--	--
--	--	--	--	--	--
--	--	--	--	--	--
--	--	--	--	--	--
--	--	--	--	--	--
--	--	--	--	--	--
--	--	--	--	--	--
--	--	--	--	--	--
--	--	--	--	--	--
--	--	--	--	--	--
--	--	--	--	--	--
--	--	--	--	--	--
--	--	--	--	--	--
--	--	--	--	--	--
--	--	--	--	--	--
--	--	--	--	--	--
--	--	--	--	--	--
--	--	--	--	--	--
--	--	--	--	--	--
--	--	--	--	--	--
--	--	--	--	--	--
--	--	--	--	--	--
--	--	--	--	--	--
--	--	--	--	--	--
--	--	--	--	--	--
--	--	--	--	--	--
--	--	--	--	--	--
--	--	--	--	--	--
--	--	--	--	--	--
--	--	--	--	--	--
--	--	--	--	--	--
--	--	--	--	--	--
--	--	--	--	--	--
--	--	--	--	--	--
--	--	--	--	--	--
--	--	--	--	--	--
--	--	--	--	--	--
--	--	--	--	--	--
--	--	--	--	--	--
--	--	--	--	--	--
--	--	--	--	--	--
--	--	--	--	--	--
--	--	--	--	--	--
--	--	--	--	--	--
--	--	--	--	--	--
--	--	--	--	--	--
--	--	--	--	--	--
--	--	--	--	--	--
--	--	--	--	--	--
--	--	--	--	--	--
--	--	--	--	--	--
--	--	--	--	--	--
--	--	--	--	--	--
--	--	--	--	--	--
--	--	--	--	--	--
--	--	--	--	--	--
--	--	--	--	--	--
--	--	--	--	--	--
--	--	--	--	--	--
--	--	--	--	--	--
--	--	--	--	--	--
--	--	--	--	--	--
--	--	--	--	--	--
--	--	--	--	--	--
--	--	--	--	--	--
--	--	--	--	--	--
--	--	--	--	--	--
--	--	--	--	--	--
--	--	--	--	--	--
--	--	--	--	--	--
--	--	--	--	--	--
--	--	--	--	--	--
--	--	--	--	--	--
--	--	--	--	--	--
--	--	--	--	--	--
--	--	--	--	--	--
--	--	--	--	--	--
--	--	--	--	--	--
--	--	--	--	--	--
--	--	--	--	--	--
--	--	--	--	--	--
--	--	--	--	--	--
--	--	--	--	--	--
--	--	--	--	--	--
--	--	--	--	--	--
--	--	--	--	--	--
--	--	--	--	--	--
--	--	--	--	--	--
--	--	--	--	--	--
--	--	--	--	--	--
--	--	--	--	--	--
--	--	--	--	--	--
--	--	--	--	--	--
--	--	--	--	--	--
--	--	--	--	--	--
--	--	--	--	--	--
--	--	--	--	--	--
--	--	--	--	--	--
--	--	--	--	--	--
--	--	--	--	--	--
--	--	--	--	--	--
--	--	--	--	--	--
--	--	--	--	--	--
--	--	--	--	--	--
--	--	--	--	--	--
--	--	--	--	--	--
--	--	--	--	--	--
--	--	--	--	--	--
--	--	--	--	--	--
--	--	--	--	--	--
--	--	--	--	--	--
--	--	--	--	--	--
--	--	--	--	--	--
--	--	--	--	--	--
--	--	--	--	--	--
--	--	--	--	--	--
--	--	--	--	--	--
--	--	--	--	--	--
--	--	--	--	--	--
--	--	--	--	--	--
--	--	--	--	--	--
--	--	--	--	--	--
--	--	--	--	--	--
--	--	--	--	--	--
--	--	--	--	--	--
--	--	--	--	--	--
--	--	--	--	--	--
--	--	--	--	--	--
--	--	--	--	--	--
--	--	--	--	--	--
--	--	--	--	--	--
--	--	--	--	--	--
--	--	--	--	--	--
--	--	--	--	--	--
--	--	--	--	--	--
--	--	--	--	--	--
--	--	--	--	--	--
--	--	--	--	--	--
--	--	--	--	--	--
--	--	--	--	--	--
--	--	--	--	--	--
--	--	--	--	--	--
--	--	--	--	--	--
--	--	--	--	--	--
--	--	--	--	--	--
--	--	--	--	--	--
--	--	--	--	--	--
--	--	--	--	--	--
--	--	--	--	--	--
--	--	--	--	--	--
--	--	--	--	--	--
--	--	--	--	--	--
--	--	--	--	--	--
--	--	--	--	--	--
--	--	--	--	--	--
--	--	--	--	--	--
--	--	--	--	--	--
--	--	--	--	--	--
--	--	--	--	--	--
--	--	--	--	--	--
--	--	--	--	--	--
--	--	--	--	--	--
--	--	--	--	--	--
--	--	--	--	--	--
--	--	--	--	--	--
--	--	--	--	--	--
--	--	--	--	--	--
--	--	--	--	--	--
--	--	--	--	--	--
--	--	--	--	--	--
--	--	--	--	--	--
--	--	--	--	--	--
--	--	--	--	--	--
--	--	--	--	--	--
--	--	--	--	--	--
--	--	--	--	--	--
--	--	--	--	--	--
--	--	--	--	--	--
--	--	--	--	--	--
--	--	--	--	--	--
--	--	--	--	--	--
--	--	--	--	--	--
--	--	--	--	--	--
--	--	--	--	--	--
--	--	--	--	--	--
--	--	--	--	--	--
--	--	--	--	--	--
--	--	--	--	--	--
--	--	--	--	--	--
--	--	--	--	--	--
--	--	--	--	--	--
--	--	--	--	--	--
--	--	--	--	--	--
--	--	--	--	--	--
--	--	--	--	--	--
--	--	--	--	--	--
--	--	--	--	--	--
--	--	--	--	--	--
--	--	--	--	--	--
--	--	--	--	--	--
--	--	--	--	--	--
--	--	--	--	--	--
--	--	--	--	--	--
--	--	--	--	--	--
--	--	--	--	--	--
--	--	--	--	--	--
--	--	--	--	--	--
--	--	--	--	--	--
--	--	--	--	--	--
--	--	--	--	--	--
--	--	--	--	--	--
--	--	--	--	--	--
--	--	--	--	--	--
--	--	--	--	--	--
--	--	--	--	--	--
--	--	--	--	--	--
--	--	--	--	--	--
--	--	--	--	--	--
--	--	--	--	--	--
--	--	--	--	--	--
--	--	--	--	--	--
--	--	--	--	--	--
--	--	--	--	--	--
--	--	--	--	--	--
--	--	--	--	--	--
--	--	--	--	--	--
--	--	--	--	--	--
--	--	--	--	--	--
--	--	--	--	--	--
--	--	--	--	--	--
--	--	--	--	--	--
--	--	--	--	--	--
--	--	--	--	--	--
--	--	--	--	--	--
--	--	--	--	--	--
--	--	--	--	--	--
--	--	--	--	--	--
--	--	--	--	--	--
--	--	--	--	--	--
--	--	--	--	--	--
--	--	--	--	--	--
--	--	--	--	--	--
--	--	--	--	--	--
--	--	--	--	--	--
--	--	--	--	--	--
--	--	--	--	--	--
--	--	--	--	--	--
--	--	--	--	--	--
--	--	--	--	--	--
--	--	--	--	--	--
--	--	--	--	--	--
--	--	--	--	--	--
--	--	--	--	--	--
--	--	--	--	--	--
--	--	--	--	--	--
--	--	--	--	--	--
--	--	--	--	--	--
--	--	--	--	--	--
--	--	--	--	--	--
--	--	--	--	--	--
--	--	--	--	--	--
--	--	--	--	--	--
--	--	--	--	--	--
--	--	--	--	--	--
--	--	--	--	--	--
--	--	--	--	--	--
--	--	--	--	--	--
--	--	--	--	--	--
--	--	--	--	--	--
--	--	--	--	--	--
--	--	--	--	--	--
--	--	--	--	--	--
--	--	--	--	--	--
--	--	--	--	--	--
--	--	--	--	--	--
--	--	--	--	--	--
--	--	--	--	--	--
--	--	--	--	--	--
--	--	--	--	--	--
--	--	--	--	--	--
--	--	--	--	--	--
--	--	--	--	--	--
--	--	--	--	--	--
--	--	--	--	--	--
--	--	--	--	--	--
--	--	--	--	--	--
--	--	--	--	--	--
--	--	--	--	--	--
--	--	--	--	--	--
--	--	--	--	--	--
--	--	--	--	--	--
--	--	--	--	--	--
--	--	--	--	--	--
--	--	--	--	--	--
--	--	--	--	--	--
--	--	--	--	--	--
--	--	--	--	--	--
--	--	--	--	--	--
--	--	--	--	--	--
--	--	--	--	--	--
--	--	--	--	--	--
--	--	--	--	--	--
--	--	--	--	--	--
--	--	--	--	--	--
--	--	--	--	--	--
--	--	--	--	--	--
--	--	--	--	--	--
--	--	--	--	--	--
--	--	--	--	--	--
--	--	--	--	--	--
--	--	--	--	--	--
--	--	--	--	--	--
--	--	--	--	--	--
--	--	--	--	--	--
--	--	--	--	--	--
--	--	--	--	--	--
--	--	--	--	--	--
--	--	--	--	--	--
--	--	--	--	--	--
--	--	--	--	--	--
--	--	--	--	--	--
--	--	--	--	--	--
--	--	--	--	--	--
--	--	--	--	--	--
--	--	--	--	--	--
--	--	--	--	--	--
--	--	--	--	--	--
--	--	--	--	--	--
--	--	--	--	--	--
--	--	--	--	--	--
--	--	--	--	--	--
--	--	--	--	--	--
--	--	--	--	--	--
--	--	--	--	--	--
--	--	--	--	--	--
--	--	--	--	--	--
--	--	--	--	--	--
--	--	--	--	--	--
--	--	--	--	--	--
--	--	--	--	--	--
--	--	--	--	--	--
--	--	--	--	--	--
--	--	--	--	--	--
--	--	--	--	--	--
--	--	--	--	--	--
--	--	--	--	--	--
--	--	--	--	--	--
--	--	--	--	--	--
--	--	--	--	--	--
--	--	--	--	--	--
--	--	--	--	--	--
--	--	--	--	--	--
--	--	--	--	--	--
--	--	--	--	--	--
--	--	--	--	--	--
--	--	--	--	--	--
--	--	--	--	--	--
--	--	--	--	--	--
--	--	--	--	--	--
--	--	--	--	--	--
--	--	--	--	--	--
--	--	--	--	--	--
--	--	--	--	--	--
--	--	--	--	--	--
--	--	--	--	--	--
--	--	--	--	--	--
--	--	--	--	--	--
--	--	--	--	--	--
--	--	--	--	--	--
--	--	--	--	--	--
--	--	--	--	--	--
--	--	--	--	--	--
--	--	--	--	--	--
--	--	--	--	--	--
--	--	--	--	--	--
--	--	--	--	--	--
--	--	--	--	--	--
--	--	--	--	--	--
--	--	--	--	--	--
--	--	--	--	--	--
--	--	--	--	--	--
--	--	--	--	--	--
--	--	--	--	--	--
--	--	--	--	--	--
--	--	--	--	--	--
--	--	--	--	--	--
--	--	--	--	--	--
--	--	--	--	--	--
--	--	--	--	--	--
--	--	--	--	--	--
--	--	--	--	--	--
--	--	--	--	--	--
--	--	--	--	--	--
--	--	--	--	--	--
--	--	--	--	--	--
--	--	--	--	--	--
--	--	--	--	--	--
--	--	--	--	--	--
--	--	--	--	--	--
--	--	--	--	--	--
--	--	--	--	--	--
--	--	--	--	--	--
--	--	--	--	--	--
--	--	--	--	--	--
--	--	--	--	--	--
--	--	--	--	--	--
--	--	--	--	--	--
--	--	--	--	--	--
--	--	--	--	--	--
--	--	--	--	--	--
--	--	--	--	--	--
--	--	--	--	--	--
--	--	--	--	--	--
--	--	--	--	--	--
--	--	--	--	--	--
--	--	--	--	--	--
--	--	--	--	--	--
--	--	--	--	--	--
--	--	--	--	--	--
--	--	--	--	--	--
--	--	--	--	--	--
--	--	--	--	--	--
--	--	--	--	--	--
--	--	--	--	--	--
--	--	--	--	--	--
--	--	--	--	--	--
--	--	--	--	--	--
--	--	--	--	--	--
--	--	--	--	--	--
--	--	--	--	--	--
--	--	--	--	--	--
--	--	--	--	--	--
--	--	--	--	--	--
--	--	--	--	--	--
--	--	--	--	--	--
--	--	--	--	--	--
--	--	--	--	--	--
--	--	--	--	--	--
--	--	--	--	--	--
--	--	--	--	--	--
--	--	--	--	--	--
--	--	--	--	--	--
--	--	--	--	--	--
--	--	--	--	--	--
--	--	--	--	--	--
--	--	--	--	--	--
--	--	--	--	--	--
--	--	--	--	--	--
--	--	--	--	--	--
--	--	--	--	--	--
--	--	--	--	--	--
--	--	--	--	--	--
--	--	--	--	--	--
--	--	--	--	--	--
--	--	--	--	--	--
--	--	--	--	--	--
--	--	--	--	--	--
--	--	--	--	--	--
--	--	--	--	--	--
--	--	--	--	--	--
--	--	--	--	--	--
--	--	--	--	--	--
--	--	--	--	--	--
--	--	--	--	--	--
--	--	--	--	--	--
--	--	--	--	--	--
--	--	--	--	--	--
--	--	--	--	--	--
--	--	--	--	--	--
--	--	--	--	--	--
--	--	--	--	--	--
--	--	--	--	--	--
--	--	--	--	--	--
--	--	--	--	--	--
--	--	--	--	--	--
--	--	--	--	--	--
--	--	--	--	--	--
--	--	--	--	--	--
--	--	--	--	--	--
--	--	--	--	--	--
--	--	--	--	--	--
--	--	--	--	--	--
--	--	--	--	--	--
--	--	--	--	--	--
--	--	--	--	--	--
--	--	--	--	--	--
--	--	--	--	--	--
--	--	--	--	--	--
--	--	--	--	--	--
--	--	--	--	--	--
--	--	--	--	--	--
--	--	--	--	--	--
--	--	--	--	--	--
--	--	--	--	--	--
--	--	--	--	--	--
--	--	--	--	--	--
--	--	--	--	--	--
--	--	--	--	--	--
--	--	--	--	--	--
--	--	--	--	--	--
--	--	--	--	--	--
--	--	--	--	--	--
--	--	--	--	--	--
--	--	--	--	--	--
--	--	--	--	--	--
--	--	--	--	--	--
--	--	--	--	--	--
--	--	--	--	--	--
--	--	--	--	--	--
--	--	--	--	--	--
--	--	--	--	--	--
--	--	--	--	--	--
--	--	--	--	--	--
--	--	--	--	--	--
--	--	--	--	--	--
--	--	--	--	--	--
--	--	--	--	--	--
--	--	--	--	--	--
--	--	--	--	--	--
--	--	--	--	--	--
--	--	--	--	--	--
--	--	--	--	--	--
--	--	--	--	--	--
--	--	--	--	--	--
--	--	--	--	--	--
--	--	--	--	--	--
--	--	--	--	--	--
--	--	--	--	--	--
--	--	--	--	--	--
--	--	--	--	--	--
--	--	--	--	--	--
--	--	--	--	--	--
--	--	--	--	--	--
--	--	--	--	--	--
--	--	--	--	--	--
--	--	--	--	--	--
--	--	--	--	--	--
--	--	--	--	--	--
--	--	--	--	--	--
--	--	--	--	--	--
--	--	--	--	--	--
--	--	--	--	--	--
--	--	--	--	--	--
--	--	--	--	--	--
--	--	--	--	--	--
--	--	--	--	--	--
--	--	--	--	--	--
--	--	--	--	--	--
--	--	--	--	--	--
--	--	--	--	--	--
--	--	--	--	--	--
--	--	--	--	--	--
--	--	--	--	--	--
--	--	--	--	--	--
--	--	--	--	--	--
--	--	--	--	--	--
--	--	--	--	--	--
--	--	--	--	--	--
--	--	--	--	--	--
--	--	--	--	--	--
--	--	--	--	--	--
--	--	--	--	--	--
--	--	--	--	--	--
--	--	--	--	--	--
--	--	--	--	--	--
--	--	--	--	--	--
--	--	--	--	--	--
--	--	--	--	--	--
--	--	--	--	--	--
--	--	--	--	--	--
--	--	--	--	--	--
--	--	--	--	--	--

## Sheet: Fig.7a
LSV
	Ar		N2
0.19876	1.88337	0.19754	1.54593
0.19571	1.42997	0.19571	1.24381
0.19357	1.14694	0.19357	1.03585
0.19113	0.96906	0.19082	0.88702
0.18808	0.84821	0.18869	0.77698
0.18594	0.706	0.18533	0.6849
0.1838	0.64287	0.18472	0.6182
0.18045	0.58602	0.18228	0.56083
0.17862	0.50773	0.17953	0.51017
0.17648	0.46186	0.17618	0.46962
0.17434	0.45105	0.17434	0.42995
0.17099	0.39961	0.17129	0.401
0.16977	0.34973	0.16977	0.37816
0.16671	0.35008	0.1658	0.35165
0.16397	0.3261	0.16275	0.3268
0.16214	0.28172	0.16092	0.31023
0.15939	0.27187	0.15878	0.29585
0.15664	0.27536	0.15603	0.28015
0.1539	0.24519	0.15359	0.26167
0.15146	0.21362	0.15146	0.24693
0.14901	0.23045	0.15054	0.239
0.14657	0.21362	0.14718	0.22958
0.14535	0.17831	0.14444	0.21702
0.142	0.19348	0.14291	0.20499
0.13986	0.18607	0.14016	0.19714
0.13742	0.15015	0.13742	0.19287
0.13498	0.16305	0.13467	0.18729
0.13254	0.16759	0.13162	0.17665
0.12979	0.13794	0.1304	0.16776
0.12796	0.128	0.12826	0.16471
0.12491	0.13724	0.12552	0.16235
0.12246	0.13759	0.12277	0.15363
0.12033	0.10624	0.12094	0.14474
0.11758	0.1137	0.11789	0.14169
0.11545	0.12567	0.11575	0.14029
0.113	0.09683	0.11239	0.13532
0.11087	0.09302	0.11026	0.12823
0.10782	0.11402	0.10812	0.12288
0.10598	0.09017	0.10537	0.12136
0.10354	0.07663	0.10354	0.12154
0.10049	0.09972	0.1011	0.11576
0.09836	0.08286	0.09805	0.10838
0.0953	0.06332	0.09591	0.10792
0.09317	0.08671	0.09469	0.10833
0.09103	0.07782	0.09195	0.10539
0.08828	0.05313	0.0892	0.09924
0.08615	0.07461	0.08676	0.09438
0.0834	0.07373	0.08371	0.09543
0.08096	0.04578	0.08127	0.0961
0.07882	0.05289	0.07913	0.09044
0.07608	0.07237	0.07486	0.08545
0.07364	0.0488	0.07394	0.08394
0.0715	0.03924	0.0715	0.08622
0.06906	0.06383	0.06845	0.08305
0.06631	0.04817	0.06631	0.07777
0.06387	0.03017	0.06418	0.07562
0.06143	0.05482	0.06112	0.0778
0.05929	0.04806	0.05868	0.0771
0.05655	0.0231	0.05624	0.07108
0.05441	0.04384	0.05533	0.06744
0.05197	0.04696	0.05227	0.06994
0.04953	0.01927	0.04983	0.07078
0.04739	0.03307	0.04678	0.06636
0.04464	0.04617	0.04403	0.06144
0.04281	0.02452	0.04129	0.06236
0.04037	0.0161	0.04037	0.06482
0.03763	0.04181	0.03732	0.06174
0.03488	0.02438	0.03427	0.05664
0.03274	0.01001	0.03213	0.05484
0.02939	0.03501	0.03061	0.05776
0.02725	0.02576	0.02725	0.05813
0.02572	0.00362	0.0245	0.05453
0.02237	0.02718	0.02237	0.04876
0.02023	0.025	0.02176	0.04977
0.01809	-0.000320871	0.0184	0.05312
0.01443	0.01921	0.01504	0.05069
0.01321	0.02601	0.01413	0.04542
0.00985	-0.00219	0.01046	0.04454
0.00802	0.01046	0.00741	0.04726
0.0065	0.02422	0.0065	0.04851
0.00253	0.00437	0.00314	0.04268
0.001	-0.0031	8.88672e-05	0.03967
-0.00174	0.02189	-0.00296	0.04238
-0.00449	0.00506	-0.0051	0.04452
-0.00632	-0.00998	-0.00724	0.04038
-0.00876	0.01584	-0.00846	0.03543
-0.01151	0.00684	-0.01212	0.03658
-0.01395	-0.01522	-0.01303	0.04016
-0.01609	0.00811	-0.01761	0.03754
-0.01914	0.00848	-0.01975	0.03194
-0.02097	-0.01782	-0.02066	0.03151
-0.02341	-0.00088065	-0.02402	0.03523
-0.02616	0.01031	-0.02646	0.03509
-0.02799	-0.01766	-0.02738	0.03066
-0.03104	-0.0095	-0.02982	0.02684
-0.03379	0.00769	-0.03256	0.0266
-0.03684	-0.00836	-0.03501	0.031
-0.03806	-0.02383	-0.03836	0.03117
-0.0408	0.00278	-0.0405	0.02589
-0.04325	-0.00609	-0.04264	0.02139
-0.04599	-0.02803	-0.04569	0.02366
-0.04782	-0.00414	-0.04904	0.02644
-0.05088	-0.00365	-0.05027	0.02577
-0.05332	-0.03092	-0.05362	0.02282
-0.05515	-0.01094	-0.05454	0.01712
-0.05759	-0.000575474	-0.05759	0.01777
-0.06003	-0.02727	-0.06034	0.02224
-0.06186	-0.02648	-0.06217	0.02042
-0.06552	-0.00205	-0.06522	0.01341
-0.06766	-0.01707	-0.06735	0.01247
-0.07041	-0.03755	-0.07132	0.0171
-0.07285	-0.01458	-0.07254	0.01754
-0.07529	-0.01202	-0.07559	0.01087
-0.07712	-0.04013	-0.07621	0.00719
-0.07926	-0.0211	-0.08109	0.01079
-0.0817	-0.0116	-0.08292	0.01379
-0.08475	-0.04108	-0.08414	0.00916
-0.08719	-0.03665	-0.08811	0.00263
-0.08963	-0.01148	-0.09055	0.00464
-0.09177	-0.0319	-0.09268	0.00748
-0.09452	-0.04661	-0.09482	0.00789
-0.09696	-0.02193	-0.09757	0.000707136
-0.09879	-0.01656	-0.09787	-0.00337
-0.10184	-0.04674	-0.10276	0.000445557
-0.10428	-0.03803	-0.1055	0.00383
-0.10672	-0.01849	-0.10672	-0.00164
-0.10916	-0.03876	-0.10886	-0.00783
-0.11161	-0.05212	-0.111	-0.00825
-0.11405	-0.02399	-0.11435	-0.00252
-0.11588	-0.0352	-0.11649	-0.00346
-0.11923	-0.05838	-0.11832	-0.01139
-0.12168	-0.03244	-0.12198	-0.01517
-0.12442	-0.03236	-0.1232	-0.01003
-0.12625	-0.0606	-0.12686	-0.00744
-0.1287	-0.04179	-0.13022	-0.01478
-0.13175	-0.0306	-0.13175	-0.02146
-0.13388	-0.06091	-0.13236	-0.01791
-0.13602	-0.05305	-0.13571	-0.013
-0.13877	-0.03064	-0.13907	-0.01873
-0.1406	-0.05944	-0.1409	-0.02732
-0.14334	-0.06281	-0.14395	-0.0268
-0.14609	-0.03419	-0.14456	-0.0205
-0.14792	-0.05537	-0.14884	-0.02225
-0.15006	-0.07191	-0.15067	-0.03246
-0.15372	-0.04193	-0.15311	-0.03583
-0.15586	-0.04974	-0.15494	-0.02926
-0.15769	-0.07897	-0.15799	-0.02697
-0.16074	-0.05242	-0.16074	-0.0338
-0.16318	-0.0479	-0.16226	-0.04347
-0.16501	-0.07943	-0.16501	-0.04305
-0.16837	-0.06384	-0.16776	-0.03569
-0.17081	-0.04725	-0.1705	-0.03934
-0.17142	-0.08268	-0.17264	-0.0507
-0.17539	-0.07493	-0.17447	-0.05317
-0.17752	-0.0497	-0.17661	-0.04548
-0.17966	-0.08202	-0.17996	-0.04396
-0.18241	-0.08935	-0.18271	-0.05224
-0.18424	-0.05772	-0.18546	-0.06385
-0.18729	-0.07012	-0.18729	-0.05997
-0.18973	-0.09579	-0.19004	-0.05293
-0.19217	-0.06674	-0.19248	-0.05851
-0.19522	-0.06784	-0.1937	-0.07125
-0.19644	-0.10136	-0.19705	-0.07322
-0.1995	-0.07681	-0.19919	-0.06564
-0.20194	-0.06868	-0.20163	-0.06544
-0.20438	-0.09934	-0.20285	-0.07861
-0.20652	-0.09667	-0.2059	-0.08595
-0.20896	-0.07188	-0.20835	-0.07914
-0.2117	-0.08806	-0.21231	-0.0749
-0.21384	-0.11675	-0.21323	-0.08623
-0.21659	-0.10222	-0.21628	-0.09726
-0.21933	-0.07422	-0.2175	-0.09859
-0.22086	-0.11091	-0.22086	-0.08895
-0.22391	-0.1224	-0.22513	-0.08987
-0.22635	-0.08611	-0.22757	-0.10613
-0.22879	-0.09454	-0.22727	-0.11411
-0.23184	-0.1308	-0.22971	-0.10557
-0.23368	-0.10788	-0.23307	-0.10048
-0.23581	-0.08835	-0.23673	-0.11464
-0.23856	-0.12977	-0.23734	-0.12803
-0.24069	-0.12044	-0.24131	-0.12331
-0.24405	-0.09327	-0.24375	-0.11307
-0.24619	-0.13269	-0.24588	-0.12177
-0.24832	-0.1343	-0.2471	-0.13944
-0.25077	-0.09994	-0.24985	-0.1441
-0.25321	-0.12997	-0.25351	-0.13309
-0.25534	-0.14757	-0.25626	-0.13476
-0.2587	-0.1089	-0.2584	-0.14697
-0.26053	-0.11949	-0.26114	-0.16026
-0.26328	-0.15996	-0.26267	-0.1483
-0.26541	-0.12988	-0.2645	-0.14756
-0.26755	-0.11863	-0.26847	-0.16072
-0.2703	-0.15336	-0.27091	-0.18071
-0.27243	-0.16048	-0.27243	-0.17308
-0.27487	-0.12188	-0.27548	-0.16663
-0.27762	-0.15375	-0.27762	-0.17866
-0.28006	-0.17452	-0.28128	-0.19863
-0.28311	-0.13297	-0.28281	-0.19749
-0.28495	-0.15555	-0.28525	-0.18651
-0.28708	-0.18511	-0.28708	-0.19174
-0.29044	-0.14526	-0.29105	-0.19636
-0.29288	-0.15634	-0.29319	-0.21467
-0.29471	-0.19906	-0.29502	-0.23045
-0.29654	-0.17482	-0.29807	-0.2097
-0.2999	-0.1484	-0.29929	-0.20525
-0.30204	-0.19802	-0.30234	-0.2369
-0.30478	-0.19523	-0.30478	-0.24955
-0.30661	-0.15642	-0.30722	-0.24475
-0.30997	-0.19845	-0.30966	-0.23621
-0.3115	-0.21232	-0.31241	-0.25678
-0.31516	-0.16645	-0.31302	-0.27841
-0.31729	-0.20307	-0.31699	-0.27291
-0.31943	-0.22609	-0.31882	-0.26158
-0.32126	-0.17831	-0.32126	-0.28224
-0.32401	-0.20639	-0.32431	-0.29558
-0.32645	-0.24179	-0.32584	-0.30169
-0.32889	-0.1954	-0.32981	-0.28591
-0.33133	-0.20612	-0.33164	-0.27579
-0.33438	-0.25827	-0.33408	-0.33255
-0.33621	-0.23368	-0.33621	-0.33447
-0.33835	-0.19863	-0.33805	-0.32819
-0.3414	-0.24336	-0.3411	-0.31494
-0.34354	-0.26376	-0.34354	-0.35819
-0.34537	-0.22592	-0.34629	-0.36769
-0.34812	-0.23228	-0.34903	-0.37013
-0.35056	-0.28625	-0.35025	-0.35339
-0.35361	-0.2444	-0.35392	-0.352
-0.35544	-0.23629	-0.35544	-0.39446
-0.35788	-0.29585	-0.35819	-0.40894
-0.36093	-0.2737	-0.36093	-0.38452
-0.36368	-0.24336	-0.36215	-0.37859
-0.36582	-0.30282	-0.36551	-0.42341
-0.36765	-0.29585	-0.36795	-0.43387
-0.36948	-0.25487	-0.371	-0.41713
-0.37284	-0.30361	-0.37253	-0.41731
-0.37558	-0.3125	-0.37528	-0.4371
-0.37772	-0.26934	-0.37802	-0.48645
-0.37955	-0.31328	-0.38047	-0.46186
-0.3826	-0.32968	-0.38321	-0.44922
-0.38535	-0.28329	-0.38382	-0.48122
-0.38779	-0.3125	-0.38687	-0.4868
-0.39054	-0.34598	-0.38962	-0.47302
-0.39237	-0.3043	-0.39145	-0.47616
-0.39481	-0.31669	-0.3942	-0.47259
-0.39786	-0.35793	-0.39756	-0.49264
-0.39908	-0.32506	-0.40061	-0.53109
-0.40183	-0.31921	-0.40244	-0.49717
-0.40427	-0.37458	-0.40396	-0.50703
-0.40763	-0.35008	-0.40641	-0.52534
-0.41007	-0.32375	-0.40885	-0.55812
-0.4122	-0.34773	-0.4122	-0.54112
-0.41434	-0.401	-0.41373	-0.54068
-0.41709	-0.36874	-0.41678	-0.5106
-0.41983	-0.34145	-0.41953	-0.59562
-0.42197	-0.41146	-0.42197	-0.59535
-0.42441	-0.38609	-0.42411	-0.59422
-0.42746	-0.35008	-0.42624	-0.55655
-0.42899	-0.39708	-0.42899	-0.58803
-0.43204	-0.43387	-0.43173	-0.62116
-0.43357	-0.36211	-0.43235	-0.60407
-0.43601	-0.40623	-0.43662	-0.57478
-0.43875	-0.44931	-0.43845	-0.63799
-0.4415	-0.40423	-0.44181	-0.63729
-0.44272	-0.39516	-0.44364	-0.64784
-0.44577	-0.46648	-0.44547	-0.60181
-0.44852	-0.43971	-0.44821	-0.63886
-0.45066	-0.40196	-0.45127	-0.66119
-0.4534	-0.47154	-0.4534	-0.67662
-0.45554	-0.48035	-0.45493	-0.68691
-0.45798	-0.44163	-0.4589	-0.66441
-0.46103	-0.44216	-0.46073	-0.67505
-0.46286	-0.50031	-0.46378	-0.72815
-0.46652	-0.46962	-0.46561	-0.68577
-0.46805	-0.4568	-0.46866	-0.68804
-0.47019	-0.52839	-0.47049	-0.70208
-0.47263	-0.49447	-0.47232	-0.74053
-0.47568	-0.46073	-0.47538	-0.74271
-0.47812	-0.53676	-0.47843	-0.69223
-0.48026	-0.53484	-0.48056	-0.74498
-0.48239	-0.49072	-0.48178	-0.76817
-0.48545	-0.52464	-0.48514	-0.7816
-0.48758	-0.58507	-0.48667	-0.76817
-0.48972	-0.52098	-0.48972	-0.75169
-0.49277	-0.5385	-0.49308	-0.81456
-0.49491	-0.60564	-0.49521	-0.82938
-0.49796	-0.56423	-0.49704	-0.80427
-0.50009	-0.54252	-0.49948	-0.82371
-0.50254	-0.61314	-0.50284	-0.8367
-0.50406	-0.60425	-0.50498	-0.86574
-0.50711	-0.57626	-0.5065	-0.85362
-0.50955	-0.65281	-0.51139	-0.85624
-0.512	-0.63982	-0.51139	-0.83025
-0.51444	-0.60381	-0.51444	-0.85842
-0.51688	-0.65996	-0.51627	-0.90567
-0.51963	-0.68726	-0.5184	-0.89164
-0.52176	-0.64296	-0.52176	-0.89512
-0.5242	-0.68202	-0.5239	-0.93663
-0.52725	-0.71873	-0.52787	-0.97089
-0.52848	-0.67095	-0.52878	-0.96305
-0.53122	-0.71089	-0.53122	-0.92346
-0.53397	-0.77863	-0.53366	-0.98598
-0.53549	-0.73521	-0.5358	-1.04553
-0.53946	-0.7305	-0.53885	-1.03271
-0.54129	-0.80845	-0.54129	-0.99156
-0.54373	-0.7884	-0.54465	-0.9777
-0.54587	-0.76712	-0.54618	-1.05756
-0.54862	-0.81744	-0.55014	-1.08677
-0.55167	-0.87193	-0.55136	-1.03847
-0.5535	-0.82825	-0.5535	-1.04161
-0.55594	-0.84569	-0.55594	-1.07213
-0.55808	-0.92512	-0.55777	-1.17388
-0.56082	-0.8817	-0.56052	-1.1588
-0.56235	-0.85972	-0.56296	-1.12305
-0.5651	-0.95895	-0.56632	-1.15173
-0.56845	-0.94657	-0.56876	-1.15635
-0.57028	-0.92337	-0.57059	-1.22602
-0.57303	-0.99147	-0.57456	-1.21373
-0.57547	-1.03891	-0.57578	-1.21538
-0.57822	-0.99827	-0.57852	-1.2459
-0.57944	-0.9913	-0.58005	-1.28226
-0.58249	-1.07814	-0.58341	-1.33702
-0.58493	-1.06942	-0.58463	-1.29508
-0.58798	-1.04789	-0.58737	-1.30371
-0.59012	-1.13264	-0.58951	-1.35507
-0.59226	-1.10229	-0.59165	-1.36222
-0.595	-1.10264	-0.59409	-1.39483
-0.59806	-1.18862	-0.59714	-1.38253
-0.59958	-1.22018	-0.59989	-1.43363
-0.60141	-1.16943	-0.60355	-1.48403
-0.60507	-1.23404	-0.60477	-1.46484
-0.60691	-1.30136	-0.60721	-1.47173
-0.61026	-1.24111	-0.60874	-1.45455
-0.61209	-1.28636	-0.6127	-1.59223
-0.61484	-1.3671	-0.61423	-1.57009
-0.61698	-1.32481	-0.61759	-1.54131
-0.61972	-1.34408	-0.62033	-1.60958
-0.62216	-1.43973	-0.62247	-1.63225
-0.6243	-1.43258	-0.62461	-1.68989
-0.62674	-1.38994	-0.62827	-1.62737
-0.62918	-1.47679	-0.62918	-1.72023
-0.63132	-1.55256	-0.63101	-1.80141
-0.63407	-1.53608	-0.63346	-1.85721
-0.63681	-1.5353	-0.63712	-1.84501
-0.63986	-1.59982	-0.64017	-1.82844
-0.6417	-1.62711	-0.64048	-1.87116
-0.64322	-1.58473	-0.64414	-1.88599
-0.64627	-1.71116	-0.64658	-1.86506
-0.64841	-1.7164	-0.64933	-1.95138
-0.65146	-1.71334	-0.65085	-2.0037
-0.6536	-1.73863	-0.6536	-2.11094
-0.65604	-1.81536	-0.65604	-2.00631
-0.65848	-1.81885	-0.65909	-2.07171
-0.66092	-1.79531	-0.66092	-2.18331
-0.66336	-1.84501	-0.66306	-2.12577
-0.66611	-1.93133	-0.66519	-2.14146
-0.66794	-1.8668	-0.66703	-2.2147
-0.67069	-1.98015	-0.67038	-2.3237
-0.67343	-2.04206	-0.67313	-2.27312
-0.67588	-2.06822	-0.67588	-2.2365
-0.6774	-2.04642	-0.6771	-2.36991
-0.68076	-2.09525	-0.68045	-2.40217
-0.6832	-2.15193	-0.68259	-2.47803
-0.68595	-2.1371	-0.68564	-2.52075
-0.68747	-2.17808	-0.68747	-2.46495
-0.69083	-2.29841	-0.69022	-2.4728
-0.69297	-2.26615	-0.69419	-2.39607
-0.6951	-2.34375	-0.69419	-2.53296
-0.69815	-2.35944	-0.69785	-2.58702
-0.70029	-2.36206	-0.69968	-2.69427
-0.70243	-2.39868	-0.70273	-2.6341
-0.70578	-2.485	-0.70456	-2.62451
-0.7067	-2.42397	-0.70639	-2.77361
-0.71006	-2.51639	-0.71006	-2.68555
-0.71189	-2.59225	-0.7125	-2.74309
-0.71494	-2.59835	-0.71494	-2.82506
-0.71677	-2.53209	-0.71677	-2.86865
-0.71921	-2.68119	-0.71921	-2.91835
-0.72074	-2.73176	-0.72257	-2.84424
-0.72409	-2.71083	-0.7244	-2.99334
-0.72653	-2.77884	-0.72684	-3.0038
-0.72928	-2.83465	-0.72959	-3.10146
-0.73172	-2.86778	-0.73142	-2.92794
-0.73416	-2.79018	-0.73538	-3.09535
-0.736	-2.91138	-0.73538	-3.10233
-0.73874	-3	-0.73966	-3.10669
-0.74149	-3.11429	-0.74118	-3.23922
-0.74423	-3.14286	-0.74454	-3.24707
-0.74668	-3.11429	-0.74759	-3.22266
-0.74851	-3.2	-0.74912	-3.31334
-0.75095	-3.28571	-0.75095	-3.40663
-0.75339	-3.17143	-0.7537	-3.29764
-0.75614	-3.45714	-0.75705	-3.58102
-0.75827	-3.4	-0.75888	-3.50865
-0.76102	-3.4	-0.76041	-3.50691
-0.76316	-3.37143	-0.76438	-3.49644
-0.76529	-3.54286	-0.7659	-3.65077
-0.76834	-3.65714	-0.76834	-3.78505
-0.77079	-3.65714	-0.77048	-3.78505
-0.77384	-3.71429	-0.77292	-3.81557
-0.77475	-3.71429	-0.77597	-3.82167
-0.77719	-3.68571	-0.7778	-3.81383
-0.78147	-3.8	-0.78147	-3.92107
-0.7833	-3.8	-0.78299	-3.91061
-0.78482	-4.05714	-0.78574	-4.17742
-0.78818	-3.94286	-0.78757	-4.05622
-0.79032	-4.14286	-0.79093	-4.26113
-0.79245	-4.17143	-0.79184	-4.27595
-0.7955	-4.14286	-0.7952	-4.25589
-0.79795	-4.2	-0.79642	-4.31867
-0.79978	-4.51429	-0.80069	-4.61949
-0.80283	-4.31429	-0.80191	-4.439
-0.80466	-4.42857	-0.80588	-4.54538
-0.80771	-4.48571	-0.80771	-4.61077
-0.81015	-4.57143	-0.80954	-4.69884
-0.81259	-4.6	-0.8129	-4.72063
-0.81381	-4.68571	-0.81473	-4.81044
-0.81748	-4.88571	-0.81778	-4.98657
-0.81992	-4.97143	-0.82022	-5.09818
-0.82267	-5.11429	-0.82144	-5.22984
-0.82511	-4.97143	-0.82511	-5.0851
-0.82633	-5.05714	-0.82572	-5.17665
-0.82938	-5.25714	-0.82968	-5.38243
-0.83182	-5.11429	-0.83182	-5.21502
-0.83426	-5.28571	-0.83365	-5.40684
-0.83609	-5.54286	-0.83579	-5.65011
-0.83823	-5.8	-0.83975	-5.90123
-0.84159	-5.8	-0.84189	-5.90472
-0.84433	-5.82857	-0.84372	-5.93959
-0.84647	-5.88571	-0.84586	-6.00063
-0.8486	-5.91429	-0.84891	-6.04161
-0.85135	-5.97143	-0.85074	-6.09218
-0.85349	-6.08571	-0.85288	-6.21425
-0.85623	-6.17143	-0.85623	-6.28924
-0.85868	-6.22857	-0.85868	-6.34678
-0.86234	-6.28571	-0.86173	-6.38689
-0.86356	-6.42857	-0.86295	-6.53948
-0.86569	-6.65714	-0.86508	-6.76967
-0.86875	-7.05714	-0.86875	-7.17861
-0.8721	-7	-0.87149	-7.10013
-0.87332	-7.11429	-0.87302	-7.22918
-0.87546	-7.17143	-0.87546	-7.29109
-0.87821	-7.22857	-0.8779	-7.35038
-0.88095	-7.45714	-0.88187	-7.58493
-0.88278	-7.57143	-0.88278	-7.67212
-0.88492	-7.6	-0.88584	-7.70264
-0.88736	-7.8	-0.88858	-7.90057
-0.89041	-7.77143	-0.89041	-7.89359
-0.89377	-7.94286	-0.89286	-8.04879
-0.8953	-8.11429	-0.89408	-8.24062
-0.89804	-8.05714	-0.89774	-8.17435
-0.90048	-8.11429	-0.90018	-8.2162
-0.90293	-8.45714	-0.90323	-8.57282
-0.90567	-8.45714	-0.90476	-8.57718
-0.9072	-8.68571	-0.90781	-8.81086
-0.91025	-8.91429	-0.90995	-9.01838
-0.91208	-9.17143	-0.91239	-9.27734
-0.91483	-9.11429	-0.91544	-9.22241
-0.91727	-9.14286	-0.91696	-9.25991
-0.9191	-9.48571	-0.91971	-9.60083
-0.92154	-9.28571	-0.92215	-9.39854
-0.9249	-9.37143	-0.92459	-9.47178
-0.92704	-9.91429	-0.92734	-10.0176
-0.92948	-9.77143	-0.92887	-9.8877
-0.93222	-9.94286	-0.93222	-10.0682
-0.93436	-10.2857	-0.93344	-10.396
-0.93711	-10.6857	-0.93741	-10.7875
-0.93833	-10.6	-0.93894	-10.7064
-0.94168	-10.5429	-0.94138	-10.6602
-0.94351	-10.6857	-0.94382	-10.798
-0.94718	-11.1143	-0.94687	-11.2322
-0.94962	-10.9714	-0.9487	-11.0753
-0.95145	-11.4	-0.95114	-11.506
-0.95389	-11.4	-0.95236	-11.5008
-0.95633	-11.3429	-0.95694	-11.4589
-0.95938	-11.4286	-0.95786	-11.5548
-0.96121	-11.4571	-0.9606	-11.5635
-0.96335	-12.1429	-0.96366	-12.2489
-0.9664	-12.2286	-0.96549	-12.3422
-0.96854	-12.7429	-0.96854	-12.8566
-0.97129	-12.5714	-0.96976	-12.691
-0.97342	-12.4571	-0.97464	-12.5706
-0.97617	-12.8	-0.97556	-12.9072
-0.978	-13.1714	-0.97678	-13.2786
-0.98075	-12.9143	-0.98075	-13.0275
-0.98227	-13.3429	-0.98319	-13.453
-0.98532	-13	-0.98624	-13.1243
-0.98807	-13.4857	-0.98807	-13.6091
-0.99143	-13.7429	-0.99051	-13.8628
-0.99326	-13.8857	-0.99295	-14.0076
-0.99539	-13.8	-0.99509	-13.9186
-0.99784	-14.2286	-0.99784	-14.3345
-1.00089	-14.2857	-0.99997	-14.393

## Sheet: Fig. 7b
NRR
Zr-TiO2	Yield	Err	FE
-0.4	2.144	0.6962	6.76052
-0.45	8.904	0.4084	17.3455
-0.5	6.954	0.02029	6.32442
-0.55	4.944	0.1611	3.708
-0.6	2.064	0.1233	1.2384

## Sheet: Fig. 7c
NMR
	14 N		Zr 14 N		15 N		Zr 15 N
6.70033	-0.17011	6.70033	2.15575	6.70033	-0.11287	6.65005	-0.41811
6.70107	-0.18005	6.70107	2.18609	6.70107	-0.12897	6.65042	-0.5575
6.70181	-0.16489	6.70181	1.77134	6.70181	-0.14721	6.65079	-1.01953
6.70256	-0.12721	6.70256	2.15576	6.70256	-0.14959	6.65116	-1.29
6.7033	-0.13198	6.7033	1.98178	6.7033	-0.12545	6.65153	-1.57017
6.70404	-0.13882	6.70404	0.5948	6.70404	-0.11249	6.6519	-1.65371
6.70478	-0.14708	6.70478	-0.74966	6.70478	-0.14565	6.65227	-1.89963
6.70552	-0.16343	6.70552	-2.34975	6.70552	-0.17582	6.65264	-1.85416
6.70626	-0.18423	6.70626	-2.96708	6.70626	-0.16343	6.65301	-1.80987
6.707	-0.1788	6.707	-2.94677	6.707	-0.18196	6.65339	-1.52021
6.70774	-0.13804	6.70774	-1.66441	6.70774	-0.2018	6.65376	-1.40562
6.70849	-0.11937	6.70849	-0.67794	6.70849	-0.18972	6.65413	-1.07344
6.70923	-0.08251	6.70923	0.13819	6.70923	-0.17465	6.6545	-0.84225
6.70997	-0.05002	6.70997	1.43089	6.70997	-0.15736	6.65487	-0.52798
6.71071	-0.01761	6.71071	2.03089	6.71071	-0.15892	6.65524	-0.36931
6.71145	0.00612	6.71145	1.58799	6.71145	-0.1844	6.65561	-0.27544
6.71219	0.03281	6.71219	1.5773	6.71219	-0.22103	6.65598	-0.48478
6.71293	0.04888	6.71293	1.65289	6.71293	-0.22925	6.65635	-0.6158
6.71367	0.09099	6.71367	2.08907	6.71367	-0.22326	6.65672	-0.86357
6.71442	0.14076	6.71442	2.79154	6.71442	-0.24904	6.65709	-0.98195
6.71516	0.1457	6.71516	3.19766	6.71516	-0.25123	6.65746	-1.15345
6.7159	0.13888	6.7159	2.90458	6.7159	-0.24042	6.65783	-1.00408
6.71664	0.14091	6.71664	2.79321	6.71664	-0.24316	6.6582	-0.80007
6.71738	0.13856	6.71738	2.0695	6.71738	-0.24616	6.65857	-0.50962
6.71812	0.12017	6.71812	1.50771	6.71812	-0.22178	6.65894	-0.29897
6.71886	0.10483	6.71886	-0.01332	6.71886	-0.1976	6.65932	-0.22883
6.7196	0.10851	6.7196	-0.8067	6.7196	-0.17193	6.65969	-0.54813
6.72035	0.09238	6.72035	-1.33355	6.72035	-0.15651	6.66006	-0.91572
6.72109	0.08904	6.72109	-1.10032	6.72109	-0.15569	6.66043	-1.19239
6.72183	0.08409	6.72183	-2.03817	6.72183	-0.13594	6.6608	-1.17968
6.72257	0.08446	6.72257	-3.27119	6.72257	-0.12431	6.66117	-1.02173
6.72331	0.10148	6.72331	-2.98341	6.72331	-0.12945	6.66154	-0.61477
6.72405	0.10283	6.72405	-1.57657	6.72405	-0.11843	6.66191	-0.08946
6.72479	0.0852	6.72479	-1.28874	6.72479	-0.08908	6.66228	0.56503
6.72553	0.07686	6.72553	-0.0616	6.72553	-0.08163	6.66265	1.06404
6.72628	0.0789	6.72628	1.22887	6.72628	-0.10015	6.66302	1.27951
6.72702	0.05323	6.72702	1.45815	6.72702	-0.11076	6.66339	1.10572
6.72776	0.06896	6.72776	1.72741	6.72776	-0.13682	6.66376	0.91066
6.7285	0.08623	6.7285	1.90299	6.7285	-0.11924	6.66413	0.79151
6.72924	0.06537	6.72924	0.93473	6.72924	-0.09534	6.6645	0.68977
6.72998	0.07254	6.72998	0.94258	6.72998	-0.08677	6.66487	0.55509
6.73072	0.04219	6.73072	1.39227	6.73072	-0.06968	6.66524	0.51537
6.73146	0.01111	6.73146	1.21177	6.73146	-0.04366	6.66562	0.64265
6.73221	-0.00244	6.73221	0.54012	6.73221	-0.03724	6.66599	0.75641
6.73295	0.03531	6.73295	0.27695	6.73295	-0.05739	6.66636	0.73025
6.73369	0.06987	6.73369	0.12943	6.73369	-0.04335	6.66673	0.59967
6.73443	0.1029	6.73443	-1.16123	6.73443	-0.04896	6.6671	0.40535
6.73517	0.13851	6.73517	-1.55143	6.73517	-0.05358	6.66747	0.25744
6.73591	0.11469	6.73591	-1.31879	6.73591	-0.03196	6.66784	0.16586
6.73665	0.10492	6.73665	-0.22279	6.73665	-0.03609	6.66821	0.11631
6.73739	0.12971	6.73739	0.94232	6.73739	-0.02567	6.66858	0.2505
6.73814	0.12034	6.73814	1.27665	6.73814	-0.01148	6.66895	0.57567
6.73888	0.11427	6.73888	2.24453	6.73888	-0.00749	6.66932	1.02849
6.73962	0.13232	6.73962	2.92719	6.73962	-0.02013	6.66969	1.328
6.74036	0.16083	6.74036	2.72756	6.74036	-0.04061	6.67006	1.61133
6.7411	0.13753	6.7411	2.54484	6.7411	-0.04465	6.67043	1.78344
6.74184	0.12595	6.74184	1.65595	6.74184	-0.04644	6.6708	1.84837
6.74258	0.1162	6.74258	1.25062	6.74258	-0.04196	6.67117	1.67688
6.74332	0.11965	6.74332	0.52903	6.74332	-0.03015	6.67155	1.47357
6.74407	0.11815	6.74407	0.25311	6.74407	-0.03798	6.67192	1.11889
6.74481	0.11555	6.74481	-0.54294	6.74481	-0.04881	6.67229	0.8549
6.74555	0.13798	6.74555	-0.72824	6.74555	-0.05428	6.67266	0.57367
6.74629	0.18051	6.74629	0.29702	6.74629	-0.06387	6.67303	0.44491
6.74703	0.24341	6.74703	1.15484	6.74703	-0.0652	6.6734	0.26038
6.74777	0.25331	6.74777	1.38502	6.74777	-0.06085	6.67377	0.21902
6.74851	0.26638	6.74851	1.03013	6.74851	-0.0492	6.67414	0.24385
6.74925	0.25385	6.74925	-0.18719	6.74925	-0.04695	6.67451	0.44024
6.75	0.18462	6.75	-1.09687	6.75	-0.04132	6.67488	0.56608
6.75074	0.13469	6.75074	-1.98972	6.75074	-0.02448	6.67525	0.77732
6.75148	0.11172	6.75148	-1.68286	6.75148	-0.02473	6.67562	0.7155
6.75222	0.12192	6.75222	-1.8828	6.75222	-0.01391	6.67599	0.70437
6.75296	0.10593	6.75296	-2.35673	6.75296	0.0115	6.67636	0.55078
6.7537	0.05628	6.7537	-1.85154	6.7537	0.01956	6.67673	0.57988
6.75444	-0.02001	6.75444	-1.80659	6.75444	0.01307	6.6771	0.44067
6.75518	-0.07317	6.75518	-1.68727	6.75518	-0.000325911	6.67748	0.438
6.75593	-0.1158	6.75593	-1.28168	6.75593	-0.00144	6.67785	0.43504
6.75667	-0.17116	6.75667	-1.31748	6.75667	-0.01326	6.67822	0.58567
6.75741	-0.19268	6.75741	-1.52699	6.75741	-0.02477	6.67859	0.60888
6.75815	-0.1642	6.75815	-1.00481	6.75815	-0.05262	6.67896	0.65141
6.75889	-0.14402	6.75889	-0.55714	6.75889	-0.08329	6.67933	0.48549
6.75963	-0.14897	6.75963	-1.29762	6.75963	-0.08213	6.6797	0.50736
6.76037	-0.16491	6.76037	-1.40486	6.76037	-0.08146	6.68007	0.37552
6.76111	-0.18737	6.76111	-0.73449	6.76111	-0.08569	6.68044	0.45906
6.76186	-0.18873	6.76186	-0.48707	6.76186	-0.08682	6.68081	0.37359
6.7626	-0.17418	6.7626	0.20494	6.7626	-0.09495	6.68118	0.51795
6.76334	-0.18986	6.76334	1.1772	6.76334	-0.11868	6.68155	0.46629
6.76408	-0.17951	6.76408	1.66352	6.76408	-0.12948	6.68192	0.48309
6.76482	-0.17482	6.76482	0.95745	6.76482	-0.10948	6.68229	0.26155
6.76556	-0.15665	6.76556	0.64821	6.76556	-0.11216	6.68266	0.18723
6.7663	-0.16184	6.7663	-0.22549	6.7663	-0.10717	6.68303	0.0962
6.76704	-0.18272	6.76704	-0.65097	6.76704	-0.09259	6.6834	0.26532
6.76779	-0.19371	6.76779	-0.0217	6.76779	-0.10687	6.68378	0.1719
6.76853	-0.24147	6.76853	0.15255	6.76853	-0.11847	6.68415	0.31101
6.76927	-0.26755	6.76927	0.14352	6.76927	-0.13958	6.68452	0.3268
6.77001	-0.29221	6.77001	0.45168	6.77001	-0.15534	6.68489	0.6201
6.77075	-0.30828	6.77075	1.63684	6.77075	-0.154	6.68526	0.5993
6.77149	-0.31038	6.77149	1.28361	6.77149	-0.13541	6.68563	0.69953
6.77223	-0.30202	6.77223	-0.56233	6.77223	-0.1368	6.686	0.5695
6.77297	-0.31467	6.77297	-1.46519	6.77297	-0.15246	6.70008	-0.11481
6.77372	-0.34393	6.77372	-1.67769	6.77372	-0.13778	6.70045	0.0357
6.77446	-0.36496	6.77446	-0.91273	6.77446	-0.12002	6.70082	0.02513
6.7752	-0.36934	6.7752	-0.38139	6.7752	-0.10615	6.70119	0.48811
6.77594	-0.38288	6.77594	0.27116	6.77594	-0.09162	6.70156	0.6669
6.77668	-0.36686	6.77668	1.27215	6.77668	-0.08194	6.70194	1.18166
6.77742	-0.36021	6.77742	1.36231	6.77742	-0.04973	6.70231	1.26112
6.77816	-0.343	6.77816	1.79101	6.77816	-0.02786	6.70268	1.6036
6.7789	-0.31404	6.7789	0.73136	6.7789	-0.0129	6.70305	1.3939
6.77965	-0.3155	6.77965	-0.13602	6.77965	-0.0131	6.70342	1.26675
6.78039	-0.35924	6.78039	-0.86552	6.78039	0.01247	6.70379	0.85549
6.78113	-0.37023	6.78113	-0.84736	6.78113	0.03576	6.70416	0.86892
6.78187	-0.37603	6.78187	-0.25153	6.78187	0.04844	6.70453	0.60974
6.78261	-0.36523	6.78261	0.09881	6.78261	0.04666	6.7049	0.82652
6.78335	-0.33261	6.78335	1.20157	6.78335	0.03124	6.70527	0.72659
6.78409	-0.33548	6.78409	2.32206	6.78409	0.03312	6.70564	1.03227
6.78483	-0.34493	6.78483	2.07226	6.78483	0.05008	6.70601	0.97204
6.78558	-0.33269	6.78558	2.7079	6.78558	0.04852	6.70638	1.25959
6.78632	-0.33414	6.78632	3.04373	6.78632	0.0338	6.70675	1.08897
6.78706	-0.3511	6.78706	3.36111	6.78706	0.00787	6.70712	1.18377
6.7878	-0.38087	6.7878	2.84651	6.7878	0.00714	6.70749	0.94369
6.78854	-0.36724	6.78854	2.20407	6.78854	-0.01	6.70787	1.09871
6.78928	-0.33875	6.78928	1.40788	6.78928	-0.02699	6.70824	0.95128
6.79002	-0.2981	6.79002	0.50748	6.79002	-0.04178	6.70861	1.12688
6.79076	-0.30129	6.79076	0.81185	6.79076	-0.05233	6.70898	0.87092
6.79151	-0.30682	6.79151	0.51398	6.79151	-0.05589	6.70935	1.0224
6.79225	-0.29573	6.79225	0.03271	6.79225	-0.05749	6.70972	0.87948
6.79299	-0.29979	6.79299	-0.06024	6.79299	-0.06657	6.71009	1.2065
6.79373	-0.31465	6.79373	-0.25498	6.79373	-0.07596	6.71046	1.16403
6.79447	-0.34547	6.79447	-0.02295	6.79447	-0.05942	6.71083	1.44354
6.79521	-0.3571	6.79521	0.75665	6.79521	-0.03221	6.7112	1.28236
6.79595	-0.32597	6.79595	1.18299	6.79595	-0.02624	6.71157	1.37812
6.79669	-0.32322	6.79669	1.47016	6.79669	-0.02123	6.71194	0.98082
6.79744	-0.3429	6.79744	1.97288	6.79744	-0.01042	6.71231	0.77714
6.79818	-0.36031	6.79818	2.89375	6.79818	-0.00086583	6.71268	0.16556
6.79892	-0.3691	6.79892	2.51099	6.79892	0.01426	6.71305	0.03616
6.79966	-0.38856	6.79966	1.77043	6.79966	0.02319	6.71342	-0.3244
6.8004	-0.39543	6.8004	0.60548	6.8004	-0.000732236	6.7138	-0.19113
6.80114	-0.40118	6.80114	-0.10538	6.80114	-0.01037	6.71417	-0.46608
6.80188	-0.39496	6.80188	0.26171	6.80188	-0.00946	6.71454	-0.40275
6.80262	-0.38551	6.80262	0.66003	6.80262	-0.0364	6.71491	-0.77359
6.80337	-0.41661	6.80337	0.84395	6.80337	-0.05566	6.71528	-0.72335
6.80411	-0.46034	6.80411	1.13289	6.80411	-0.06879	6.71565	-0.83783
6.80485	-0.49769	6.80485	1.57792	6.80485	-0.078	6.71602	-0.50843
6.80559	-0.49343	6.80559	1.99034	6.80559	-0.09569	6.71639	-0.44874
6.80633	-0.50322	6.80633	1.3274	6.80633	-0.10242	6.71676	0.04272
6.80707	-0.50561	6.80707	-0.96053	6.80707	-0.12358	6.71713	0.2217
6.80781	-0.51259	6.80781	-2.96301	6.80781	-0.13853	6.7175	0.62727
6.80855	-0.49408	6.80855	-3.30978	6.80855	-0.12652	6.71787	0.34634
6.8093	-0.46898	6.8093	-3.34032	6.8093	-0.13221	6.71824	0.17127
6.81004	-0.43876	6.81004	-3.63944	6.81004	-0.12877	6.71861	-0.51953
6.81078	-0.4282	6.81078	-3.22061	6.81078	-0.12731	6.71898	-0.69239
6.81152	-0.39011	6.81152	-1.75886	6.81152	-0.12484	6.71935	-0.96361
6.81226	-0.35498	6.81226	-0.2469	6.81226	-0.1152	6.71972	-0.88991
6.813	-0.30369	6.813	0.96152	6.813	-0.11834	6.7201	-1.15657
6.81374	-0.28794	6.81374	1.19915	6.81374	-0.12441	6.72047	-0.89167
6.81448	-0.28883	6.81448	-0.02687	6.81448	-0.14378	6.72084	-0.73158
6.81523	-0.25639	6.81523	-0.06742	6.81523	-0.16386	6.72121	-0.24339
6.81597	-0.24515	6.81597	-0.37829	6.81597	-0.18496	6.72158	-0.33233
6.81671	-0.25866	6.81671	-0.78724	6.81671	-0.19526	6.72195	-0.31093
6.81745	-0.29821	6.81745	-0.08112	6.81745	-0.19227	6.72232	-0.65869
6.81819	-0.34422	6.81819	-0.11969	6.81819	-0.19875	6.72269	-0.56294
6.81893	-0.35232	6.81893	-0.09609	6.81893	-0.18667	6.72306	-0.80278
6.81967	-0.35419	6.81967	-0.18641	6.81967	-0.18612	6.72343	-0.76207
6.82041	-0.36171	6.82041	0.31307	6.82041	-0.18635	6.7238	-0.979
6.82116	-0.38646	6.82116	0.69103	6.82116	-0.18808	6.72417	-0.59459
6.8219	-0.42352	6.8219	0.53676	6.8219	-0.1848	6.72454	-0.35513
6.82264	-0.38678	6.82264	1.04067	6.82264	-0.18584	6.72491	0.17231
6.82338	-0.37721	6.82338	0.76744	6.82338	-0.18139	6.72528	0.1004
6.82412	-0.40305	6.82412	1.17387	6.82412	-0.16814	6.72565	0.00448
6.82486	-0.40888	6.82486	1.45047	6.82486	-0.15039	6.72603	-0.56037
6.8256	-0.33711	6.8256	0.92626	6.8256	-0.14959	6.7264	-0.947
6.82634	-0.28355	6.82634	0.06342	6.82634	-0.17731	6.72677	-1.71216
6.82709	-0.23268	6.82709	0.11545	6.82709	-0.19143	6.72714	-1.94874
6.82783	-0.20891	6.82783	0.5375	6.82783	-0.20013	6.72751	-2.29171
6.82857	-0.19431	6.82857	-0.03766	6.82857	-0.20243	6.72788	-2.01603
6.82931	-0.1798	6.82931	-0.95547	6.82931	-0.17391	6.72825	-1.8427
6.83005	-0.15001	6.83005	-1.28933	6.83005	-0.15388	6.72862	-1.27036
6.83079	-0.15492	6.83079	-1.28438	6.83079	-0.14315	6.72899	-0.99091
6.83153	-0.17051	6.83153	-1.32468	6.83153	-0.13677	6.72936	-0.54849
6.83227	-0.1406	6.83227	-2.18672	6.83227	-0.14817	6.72973	-0.51355
6.83302	-0.14164	6.83302	-2.04132	6.83302	-0.1533	6.7301	-0.26161
6.83376	-0.15385	6.83376	-3.36927	6.83376	-0.15176	6.73047	-0.23523
6.8345	-0.15507	6.8345	-2.52659	6.8345	-0.14356	6.73084	0.15299
6.83524	-0.19126	6.83524	-2.3009	6.83524	-0.1412	6.73121	0.15199
6.83598	-0.2139	6.83598	-3.6168	6.83598	-0.15952	6.73158	0.387
6.83672	-0.20255	6.83672	-3.90621	6.83672	-0.19063	6.73196	0.27486
6.83746	-0.19784	6.83746	-2.55147	6.83746	-0.22314	6.73233	0.41535
6.8382	-0.18271	6.8382	-0.73869	6.8382	-0.25529	6.7327	0.30569
6.83895	-0.17902	6.83895	0.62122	6.83895	-0.27848	6.73307	0.42799
6.83969	-0.18416	6.83969	1.51793	6.83969	-0.29196	6.73344	0.25791
6.84043	-0.17402	6.84043	1.94117	6.84043	-0.29665	6.73381	0.46917
6.84117	-0.1549	6.84117	1.27515	6.84117	-0.32479	6.73418	0.55225
6.84191	-0.16777	6.84191	2.10187	6.84191	-0.34177	6.73455	0.81871
6.84265	-0.20297	6.84265	1.88049	6.84265	-0.33902	6.73492	0.72871
6.84339	-0.20402	6.84339	0.55091	6.84339	-0.35228	6.73529	0.83557
6.84413	-0.21436	6.84413	0.78926	6.84413	-0.35741	6.73566	0.76828
6.84488	-0.20656	6.84488	1.10773	6.84488	-0.35827	6.73603	0.92919
6.84562	-0.19507	6.84562	1.16008	6.84562	-0.38998	6.7364	0.73421
6.84636	-0.1876	6.84636	1.33059	6.84636	-0.39259	6.73677	0.75501
6.8471	-0.1891	6.8471	1.82555	6.8471	-0.38594	6.73714	0.51113
6.84784	-0.18862	6.84784	1.1262	6.84784	-0.38023	6.73751	0.45987
6.84858	-0.2018	6.84858	1.55957	6.84858	-0.35491	6.73788	0.18256
6.84932	-0.21634	6.84932	2.70098	6.84932	-0.3518	6.73826	0.11341
6.85006	-0.21888	6.85006	3.12471	6.85006	-0.38133	6.73863	-0.07407
6.85081	-0.19426	6.85081	2.68393	6.85081	-0.39756	6.739	0.08606
6.85155	-0.18829	6.85155	2.88369	6.85155	-0.38451	6.73937	0.26681
6.85229	-0.18779	6.85229	2.43743	6.85229	-0.35803	6.73974	0.73939
6.85303	-0.23537	6.85303	1.43405	6.85303	-0.33698	6.74011	1.0892
6.85377	-0.26399	6.85377	-0.01066	6.85377	-0.31248	6.74048	1.79361
6.85451	-0.32366	6.85451	-0.39982	6.85451	-0.31826	6.74085	2.26981
6.85525	-0.38906	6.85525	-1.6172	6.85525	-0.33809	6.74122	2.71815
6.85599	-0.39661	6.85599	-1.73012	6.85599	-0.35697	6.74159	2.81129
6.85674	-0.40627	6.85674	-1.6466	6.85674	-0.37947	6.74196	2.8487
6.85748	-0.43655	6.85748	-2.24276	6.85748	-0.37778	6.74233	2.42403
6.85822	-0.47854	6.85822	-2.29153	6.85822	-0.36866	6.7427	1.94614
6.85896	-0.53317	6.85896	-0.45693	6.85896	-0.3831	6.74307	1.19536
6.8597	-0.55256	6.8597	0.62472	6.8597	-0.40556	6.74344	0.60093
6.86044	-0.58744	6.86044	1.73233	6.86044	-0.42113	6.74381	0.01372
6.86118	-0.61978	6.86118	2.62012	6.86118	-0.44212	6.74419	-0.21955
6.86192	-0.62822	6.86192	3.68933	6.86192	-0.46019	6.74456	-0.51423
6.86267	-0.59531	6.86267	4.20819	6.86267	-0.47718	6.74493	-0.65775
6.86341	-0.56774	6.86341	4.49262	6.86341	-0.48887	6.7453	-0.91153
6.86415	-0.58199	6.86415	3.99878	6.86415	-0.47495	6.74567	-0.97759
6.86489	-0.63453	6.86489	2.70637	6.86489	-0.47299	6.74604	-1.11063
6.86563	-0.62958	6.86563	1.31451	6.86563	-0.49297	6.74641	-0.90469
6.86637	-0.62614	6.86637	0.37079	6.86637	-0.50515	6.74678	-0.69249
6.86711	-0.60495	6.86711	-0.46784	6.86711	-0.51051	6.74715	-0.27266
6.86785	-0.62147	6.86785	-0.64443	6.86785	-0.54432	6.74752	0.18201
6.8686	-0.60578	6.8686	-0.17837	6.8686	-0.56909	6.74789	0.72507
6.86934	-0.58284	6.86934	0.5989	6.86934	-0.58569	6.74826	0.96616
6.87008	-0.60669	6.87008	1.8678	6.87008	-0.58528	6.74863	1.03829
6.87082	-0.65698	6.87082	2.93982	6.87082	-0.58069	6.749	0.806
6.87156	-0.71098	6.87156	3.87665	6.87156	-0.57462	6.74937	0.6688
6.8723	-0.72231	6.8723	4.44651	6.8723	-0.57797	6.74974	0.56052
6.87304	-0.69747	6.87304	4.03932	6.87304	-0.58797	6.75012	0.71018
6.87378	-0.70788	6.87378	3.13805	6.87378	-0.57725	6.75049	0.87393
6.87453	-0.69709	6.87453	3.28236	6.87453	-0.55343	6.75086	1.19533
6.87527	-0.7144	6.87527	3.28748	6.87527	-0.54919	6.75123	1.49653
6.87601	-0.71195	6.87601	3.89684	6.87601	-0.53999	6.7516	1.66315
6.87675	-0.72398	6.87675	3.80849	6.87675	-0.53374	6.75197	1.5182
6.87749	-0.72833	6.87749	3.12187	6.87749	-0.52095	6.75234	1.13117
6.87823	-0.71302	6.87823	3.22823	6.87823	-0.50814	6.75271	0.50285
6.87897	-0.69253	6.87897	3.91679	6.87897	-0.49772	6.75308	-0.0024
6.87971	-0.64268	6.87971	4.28426	6.87971	-0.49315	6.75345	-0.35258
6.88046	-0.64232	6.88046	3.33811	6.88046	-0.4965	6.75382	-0.49134
6.8812	-0.66848	6.8812	2.40017	6.8812	-0.47504	6.75419	-0.441
6.88194	-0.66329	6.88194	2.80397	6.88194	-0.48767	6.75456	-0.30294
6.88268	-0.67256	6.88268	3.9367	6.88268	-0.49929	6.75493	-0.23592
6.88342	-0.67346	6.88342	4.75825	6.88342	-0.49507	6.7553	-0.25507
6.88416	-0.67184	6.88416	5.88431	6.88416	-0.47895	6.75567	-0.3318
6.8849	-0.66943	6.8849	7.32901	6.8849	-0.49122	6.75604	-0.59206
6.88564	-0.67316	6.88564	8.38623	6.88564	-0.50702	6.75642	-0.87519
6.88639	-0.68315	6.88639	8.73687	6.88639	-0.5207	6.75679	-0.96786
6.88713	-0.70535	6.88713	8.9433	6.88713	-0.51479	6.75716	-0.87495
6.88787	-0.72526	6.88787	7.72874	6.88787	-0.5133	6.75753	-0.7303
6.88861	-0.72802	6.88861	6.3774	6.88861	-0.51787	6.7579	-0.48821
6.88935	-0.69286	6.88935	6.29387	6.88935	-0.53336	6.75827	-0.39717
6.89009	-0.68972	6.89009	6.46398	6.89009	-0.53334	6.75864	-0.23788
6.89083	-0.6753	6.89083	6.69117	6.89083	-0.55554	6.75901	0.03267
6.89157	-0.63258	6.89157	7.90617	6.89157	-0.56282	6.75938	0.46503
6.89232	-0.58723	6.89232	9.46326	6.89232	-0.57295	6.75975	0.72779
6.89306	-0.52867	6.89306	9.52835	6.89306	-0.56497	6.76012	1.07033
6.8938	-0.47085	6.8938	9.87631	6.8938	-0.56079	6.76049	1.24242
6.89454	-0.39497	6.89454	10.5266	6.89454	-0.57792	6.76086	1.21999
6.89528	-0.24495	6.89528	10.1342	6.89528	-0.61433	6.76123	0.81326
6.89602	-0.07386	6.89602	9.19783	6.89602	-0.64889	6.7616	0.31043
6.89676	0.17343	6.89676	8.95003	6.89676	-0.67838	6.76197	-0.40547
6.8975	0.46744	6.8975	9.2942	6.8975	-0.6818	6.76235	-0.7946
6.89825	0.90866	6.89825	10.7938	6.89825	-0.68347	6.76272	-0.92542
6.89899	1.54864	6.89899	11.7629	6.89899	-0.70193	6.76309	-0.6773
6.89973	2.37566	6.89973	13.0046	6.89973	-0.70667	6.76346	-0.41951
6.90047	3.41539	6.90047	12.8747	6.90047	-0.70959	6.76383	0.10014
6.90121	4.59118	6.90121	12.1643	6.90121	-0.71546	6.7642	0.32754
6.90195	5.83049	6.90195	11.6912	6.90195	-0.73174	6.76457	0.4207
6.90269	6.95473	6.90269	10.7513	6.90269	-0.73423	6.76494	0.12045
6.90343	7.88594	6.90343	8.96842	6.90343	-0.7272	6.76531	-0.27657
6.90418	8.59678	6.90418	7.28487	6.90418	-0.71713	6.76568	-0.89669
6.90492	9.04438	6.90492	6.7395	6.90492	-0.71306	6.76605	-1.24296
6.90566	9.33694	6.90566	6.49591	6.90566	-0.73519	6.76642	-1.56356
6.9064	9.41614	6.9064	5.70287	6.9064	-0.74941	6.76679	-1.58098
6.90714	9.17294	6.90714	5.83048	6.90714	-0.74162	6.76716	-1.6091
6.90788	8.63473	6.90788	5.77898	6.90788	-0.76119	6.76753	-1.35562
6.90862	7.84817	6.90862	5.42472	6.90862	-0.76608	6.7679	-1.37565
6.90936	6.88227	6.90936	6.47874	6.90936	-0.78014	6.76828	-1.36534
6.91011	5.82867	6.91011	6.80775	6.91011	-0.79898	6.76865	-1.65696
6.91085	4.86676	6.91085	6.16651	6.91085	-0.81703	6.76902	-1.87007
6.91159	4.01591	6.91159	4.75164	6.91159	-0.85281	6.76939	-2.13289
6.91233	3.33402	6.91233	2.95923	6.91233	-0.86582	6.76976	-2.05004
6.91307	2.83708	6.91307	0.86507	6.91307	-0.88334	6.77013	-1.94641
6.91381	2.43092	6.91381	-0.56956	6.91381	-0.90533	6.7705	-1.44829
6.91455	2.15432	6.91455	-0.38923	6.91455	-0.92717	6.77087	-1.00257
6.91529	1.96661	6.91529	0.17451	6.91529	-0.92658	6.77124	-0.29614
6.91604	1.87586	6.91604	0.60046	6.91604	-0.92597	6.77161	0.09166
6.91678	1.8372	6.91678	1.73312	6.91678	-0.92472	6.77198	0.53421
6.91752	1.87591	6.91752	1.92983	6.91752	-0.9243	6.77235	0.65639
6.91826	1.95856	6.91826	2.73177	6.91826	-0.89785	6.77272	0.87789
6.919	2.05827	6.919	2.98743	6.919	-0.84013	6.77309	0.79442
6.91974	2.15861	6.91974	1.76949	6.91974	-0.727	6.77346	0.80349
6.92048	2.26482	6.92048	0.42795	6.92048	-0.58071	6.77383	0.49386
6.92122	2.37876	6.92122	-0.46604	6.92122	-0.31521	6.77421	0.35353
6.92197	2.47251	6.92197	-0.33548	6.92197	0.07536	6.77458	-0.02653
6.92271	2.49141	6.92271	-1.02886	6.92271	0.70262	6.77495	-0.11592
6.92345	2.51437	6.92345	-1.85752	6.92345	1.62953	6.77532	-0.40036
6.92419	2.52669	6.92419	-1.48505	6.92419	2.87522	6.77569	-0.3296
6.92493	2.52165	6.92493	-0.64352	6.92493	4.32379	6.77606	-0.28423
6.92567	2.43559	6.92567	0.95779	6.92567	5.80158	6.77643	0.0607
6.92641	2.30427	6.92641	2.52324	6.92641	7.12669	6.7768	0.19836
6.92715	2.15233	6.92715	2.47655	6.92715	8.22478	6.77717	0.66227
6.9279	2.01316	6.9279	2.71673	6.9279	9.11122	6.77754	0.84706
6.92864	1.83658	6.92864	3.30955	6.92864	9.77075	6.77791	1.30121
6.92938	1.64966	6.92938	4.06798	6.92938	10.1805	6.77828	1.46643
6.93012	1.48219	6.93012	3.36573	6.93012	10.391	6.77865	1.84261
6.93086	1.31973	6.93086	2.87731	6.93086	10.307	6.77902	1.84555
6.9316	1.17289	6.9316	2.24947	6.9316	9.83168	6.77939	2.07234
6.93234	1.02272	6.93234	1.43936	6.93234	8.99834	6.77976	1.97786
6.93308	0.8704	6.93308	0.42928	6.93308	7.91726	6.78013	1.9515
6.93383	0.73717	6.93383	-0.5815	6.93383	6.78532	6.78051	1.57155
6.93457	0.61973	6.93457	-1.6692	6.93457	5.74792	6.78088	1.54074
6.93531	0.48287	6.93531	-2.14717	6.93531	4.88803	6.78125	1.19892
6.93605	0.36577	6.93605	-1.60269	6.93605	4.1999	6.78162	1.15881
6.93679	0.30795	6.93679	-0.73719	6.93679	3.68502	6.78199	0.82354
6.93753	0.26109	6.93753	-0.25399	6.93753	3.31721	6.78236	0.8685
6.93827	0.21414	6.93827	1.08934	6.93827	3.01788	6.78273	0.76552
6.93901	0.15928	6.93901	1.34655	6.93901	2.80034	6.7831	1.01636
6.93976	0.11616	6.93976	1.23761	6.93976	2.67868	6.78347	0.8463
6.9405	0.08041	6.9405	0.93174	6.9405	2.63283	6.78384	0.86383
6.94124	0.03244	6.94124	0.40388	6.94124	2.65692	6.78421	0.52591
6.94198	0.01418	6.94198	0.137	6.94198	2.72463	6.78458	0.51526
6.94272	-0.00673	6.94272	-0.34432	6.94272	2.84572	6.78495	0.05862
6.94346	0.00552	6.94346	-0.37831	6.94346	2.98806	6.78532	-0.19576
6.9442	-0.00311	6.9442	-0.83844	6.9442	3.12806	6.78569	-0.80919
6.94494	-0.00453	6.94494	-1.09873	6.94494	3.27931	6.78606	-0.99153
6.94569	-0.02527	6.94569	-0.19285	6.94569	3.42041	6.78644	-1.20542
6.94643	-0.04644	6.94643	0.01571	6.94643	3.53308	6.78681	-0.95051
6.94717	-0.03883	6.94717	0.22906	6.94717	3.60273	6.78718	-0.90014
6.94791	-0.04477	6.94791	0.03426	6.94791	3.63702	6.78755	-0.19458
6.94865	-0.08892	6.94865	0.48824	6.94865	3.60655	6.78792	0.40177
6.94939	-0.13064	6.94939	0.18652	6.94939	3.50768	6.78829	1.42385
6.95013	-0.17897	6.95013	-0.05017	6.95013	3.39498	6.78866	2.04821
6.95087	-0.21636	6.95087	0.01579	6.95087	3.2482	6.78903	2.78739
6.95162	-0.25903	6.95162	-1.06335	6.95162	3.07659	6.7894	2.88497
6.95236	-0.26788	6.95236	-1.79742	6.95236	2.87842	6.78977	3.04156
6.9531	-0.29963	6.9531	-0.63981	6.9531	2.67618	6.79014	2.7106
6.95384	-0.31393	6.95384	0.29522	6.95384	2.46749	6.79051	2.49464
6.95458	-0.33638	6.95458	1.043	6.95458	2.27339	6.79088	1.82983
6.95532	-0.38758	6.95532	2.09257	6.95532	2.10139	6.79125	1.64634
6.95606	-0.42124	6.95606	3.46695	6.95606	1.92793	6.79162	1.19438
6.9568	-0.40336	6.9568	3.76092	6.9568	1.77405	6.79199	1.17791
6.95754	-0.38778	6.95754	3.19761	6.95754	1.64564	6.79237	0.83521
6.95829	-0.35271	6.95829	2.30584	6.95829	1.5262	6.79274	0.71423
6.95903	-0.35669	6.95903	1.91504	6.95903	1.41353	6.79311	0.19464
6.95977	-0.34311	6.95977	1.31695	6.95977	1.3366	6.79348	-0.09266
6.96051	-0.34856	6.96051	1.59829	6.96051	1.27855	6.79385	-0.79822
6.96125	-0.36529	6.96125	1.64433	6.96125	1.22193	6.79422	-1.14548
6.96199	-0.40742	6.96199	2.29425	6.96199	1.1609	6.79459	-1.66337
6.96273	-0.43512	6.96273	2.81969	6.96273	1.11287	6.79496	-1.4102
6.96347	-0.43281	6.96347	2.35397	6.96347	1.06605	6.79533	-1.17617
6.96422	-0.41788	6.96422	1.88071	6.96422	1.02708	6.7957	-0.35287
6.96496	-0.41114	6.96496	0.81847	6.96496	0.99604	6.79607	0.03709
6.9657	-0.44059	6.9657	-0.07454	6.9657	0.96955	6.79644	0.53998
6.96644	-0.49082	6.96644	0.74621	6.96644	0.9351	6.79681	0.39107
6.96718	-0.48998	6.96718	1.6148	6.96718	0.91191	6.79718	0.13488
6.96792	-0.51031	6.96792	2.49794	6.96792	0.87402	6.79755	-0.75408
6.96866	-0.50294	6.96866	3.47338	6.96866	0.85882	6.79792	-1.34203
6.9694	-0.49278	6.9694	4.85953	6.9694	0.84969	6.79829	-2.14776
6.97015	-0.46258	6.97015	5.37115	6.97015	0.85931	6.79867	-2.1781
6.97089	-0.45983	6.97089	4.73992	6.97089	0.85666	6.79904	-2.19976
6.97163	-0.45688	6.97163	4.03319	6.97163	0.83019	6.79941	-1.57539
6.97237	-0.47221	6.97237	2.59002	6.97237	0.80878	6.79978	-1.21667
6.97311	-0.49445	6.97311	1.54819	6.97311	0.77753	6.80015	-0.53549
6.97385	-0.49433	6.97385	1.24697	6.97385	0.7621	6.80052	-0.32298
6.97459	-0.46688	6.97459	2.31963	6.97459	0.73258	6.80089	0.12035
6.97533	-0.43718	6.97533	2.55127	6.97533	0.71713	6.80126	0.18983
6.97608	-0.39653	6.97608	3.63914	6.97608	0.69318	6.80163	0.57653
6.97682	-0.39386	6.97682	5.32091	6.97682	0.65045	6.802	0.4966
6.97756	-0.36848	6.97756	7.05766	6.97756	0.6036	6.80237	0.7473
6.9783	-0.32012	6.9783	7.82692	6.9783	0.55006	6.80274	0.61317
6.97904	-0.2513	6.97904	8.53964	6.97904	0.52552	6.80311	0.86854
6.97978	-0.19792	6.97978	9.3782	6.97978	0.51842	6.80348	0.77848
6.98052	-0.13255	6.98052	10.7122	6.98052	0.49019	6.80385	1.02356
6.98126	-0.04226	6.98126	10.6507	6.98126	0.48523	6.80422	0.96703
6.98201	0.0761	6.98201	10.6895	6.98201	0.47539	6.8046	1.33625
6.98275	0.19588	6.98275	11.0162	6.98275	0.47095	6.80497	1.31463
6.98349	0.35343	6.98349	10.9305	6.98349	0.44816	6.80534	1.48316
6.98423	0.64608	6.98423	10.8923	6.98423	0.41381	6.80571	1.01239
6.98497	1.03626	6.98497	11.2377	6.98497	0.39322	6.80608	0.73522
6.98571	1.55757	6.98571	11.6105	6.98571	0.38594	6.80645	0.09912
6.98645	2.24407	6.98645	12.1564	6.98645	0.38163	6.80682	-0.0869
6.98719	3.18256	6.98719	13.6305	6.98719	0.36377	6.80719	-0.59161
6.98794	4.31259	6.98794	15.2323	6.98794	0.34291	6.80756	-0.59907
6.98868	5.56145	6.98868	15.3498	6.98868	0.34157	6.80793	-0.70671
6.98942	6.74147	6.98942	15.2584	6.98942	0.3182	6.8083	-0.30069
6.99016	7.78893	6.99016	15.3521	6.99016	0.29001	6.80867	-0.3374
6.9909	8.67833	6.9909	13.9083	6.9909	0.2714	6.80904	-0.22799
6.99164	9.34228	6.99164	12.3863	6.99164	0.26586	6.80941	-0.75826
6.99238	9.69703	6.99238	11.1364	6.99238	0.27486	6.80978	-1.00157
6.99312	9.8441	6.99312	10.3047	6.99312	0.28301	6.81015	-1.59206
6.99387	9.77461	6.99387	8.95335	6.99387	0.2457	6.81053	-1.79997
6.99461	9.42592	6.99461	9.21991	6.99461	0.20955	6.8109	-2.28209
6.99535	8.76393	6.99535	10.3483	6.99535	0.17958	6.81127	-2.12772
6.99609	7.89449	6.99609	9.74688	6.99609	0.1559	6.81164	-1.86942
6.99683	6.86555	6.99683	8.43325	6.99683	0.11948	6.81201	-0.93713
6.99757	5.85258	6.99757	7.52428	6.99757	0.09795	6.81238	-0.27119
6.99831	4.91713	6.99831	7.01524	6.99831	0.06112	6.81275	0.60279
6.99905	4.09531	6.99905	5.84578	6.99905	0.03392	6.81312	0.92117
6.9998	3.49983	6.9998	6.25242	6.9998	0.01264	6.81349	1.35259
7.00054	3.05748	7.00054	6.73061	7.00054	-0.01583	6.81386	1.09642
7.00128	2.70533	7.00128	5.96904	7.00128	-0.06005	6.81423	0.85719
7.00202	2.4385	7.00202	6.44342	7.00202	-0.08201	6.8146	0.14746
7.00276	2.29386	7.00276	7.37352	7.00276	-0.09824	6.81497	-0.13457
7.0035	2.20844	7.0035	6.91328	7.0035	-0.10746	6.81534	-0.44213
7.00424	2.16781	7.00424	5.82223	7.00424	-0.11137	6.81571	-0.14874
7.00498	2.17239	7.00498	5.5252	7.00498	-0.09482	6.81608	0.04143
7.00573	2.19114	7.00573	4.96494	7.00573	-0.1027	6.81645	0.59289
7.00647	2.29457	7.00647	4.06386	7.00647	-0.11165	6.81683	0.81572
7.00721	2.39079	7.00721	4.43196	7.00721	-0.12297	6.8172	1.07582
7.00795	2.43102	7.00795	4.19022	7.00795	-0.12567	6.81757	0.77263
7.00869	2.5116	7.00869	2.96316	7.00869	-0.14875	6.81794	0.59046
7.00943	2.64092	7.00943	2.82663	7.00943	-0.16128	6.81831	-0.01594
7.01017	2.72161	7.01017	3.80983	7.01017	-0.16543	6.81868	-0.30546
7.01091	2.72656	7.01091	4.20187	7.01091	-0.1667	6.81905	-0.81617
7.01166	2.71935	7.01166	3.77068	7.01166	-0.1736	6.81942	-0.97437
7.0124	2.67327	7.0124	2.84489	7.0124	-0.19752	6.81979	-1.32007
7.01314	2.58729	7.01314	1.41104	7.01314	-0.22377	6.82016	-1.33874
7.01388	2.49267	7.01388	0.72335	7.01388	-0.23681	6.82053	-1.51339
7.01462	2.36378	7.01462	0.42939	7.01462	-0.25998	6.8209	-1.40823
7.01536	2.2447	7.01536	0.11764	7.01536	-0.27581	6.82127	-1.43316
7.0161	2.05753	7.0161	-0.89288	7.0161	-0.29276	6.82164	-1.08996
7.01684	1.82266	7.01684	-1.08445	7.01684	-0.26528	6.82201	-0.9917
7.01759	1.61581	7.01759	-0.13824	7.01759	-0.25204	6.82238	-0.62701
7.01833	1.41281	7.01833	0.15229	7.01833	-0.26459	6.82276	-0.62881
7.01907	1.22991	7.01907	0.10731	7.01907	-0.30917	6.82313	-0.57164
7.01981	1.06991	7.01981	-0.0987	7.01981	-0.32899	6.8235	-0.93473
7.02055	0.90805	7.02055	0.05104	7.02055	-0.33563	6.82387	-0.99385
7.02129	0.79585	7.02129	0.69943	7.02129	-0.36473	6.82424	-1.05976
7.02203	0.7082	7.02203	0.80748	7.02203	-0.38481	6.82461	-0.824
7.02277	0.59125	7.02277	1.13409	7.02277	-0.38091	6.82498	-0.70244
7.02352	0.47359	7.02352	0.35458	7.02352	-0.40104	6.82535	-0.26122
7.02426	0.44496	7.02426	-0.04184	7.02426	-0.41969	6.82572	0.04391
7.025	0.42115	7.025	0.62255	7.025	-0.44963	6.82609	0.42933
7.02574	0.341	7.02574	0.55408	7.02574	-0.47112	6.82646	0.35819
7.02648	0.30583	7.02648	0.65663	7.02648	-0.48315	6.82683	0.19819
7.02722	0.29741	7.02722	0.17594	7.02722	-0.48393	6.8272	-0.41418
7.02796	0.27121	7.02796	-0.24835	7.02796	-0.52153	6.82757	-0.66722
7.0287	0.26331	7.0287	-0.40546	7.0287	-0.55921	6.82794	-0.95842
7.02945	0.18828	7.02945	-0.81356	7.02945	-0.5758	6.82831	-1.03796
7.03019	0.14352	7.03019	-0.36461	7.03019	-0.60059	6.82869	-1.1716
7.03093	0.10466	7.03093	-0.48633	7.03093	-0.62531	6.82906	-1.00511
7.03167	0.08811	7.03167	-0.24512	7.03167	-0.624	6.82943	-0.97975
7.03241	0.06701	7.03241	0.22094	7.03241	-0.65719	6.8298	-0.95812
7.03315	0.04868	7.03315	0.63517	7.03315	-0.70846	6.83017	-1.23342
7.03389	0.03347	7.03389	1.25417	7.03389	-0.74975	6.83054	-1.44953
7.03463	0.00918	7.03463	0.98706	7.03463	-0.79904	6.83091	-1.84152
7.03538	-0.05746	7.03538	0.377	7.03538	-0.83915	6.83128	-1.83537
7.03612	-0.08083	7.03612	0.38471	7.03612	-0.86789	6.83165	-1.84872
7.03686	-0.10081	7.03686	0.18475	7.03686	-0.88206	6.83202	-1.56266
7.0376	-0.09277	7.0376	0.49421	7.0376	-0.90532	6.83239	-1.31102
7.03834	-0.09763	7.03834	0.83856	7.03834	-0.92236	6.83276	-0.94742
7.03908	-0.11334	7.03908	0.64209	7.03908	-0.91172	6.83313	-0.91306
7.03982	-0.13438	7.03982	-0.22216	7.03982	-0.90512	6.8335	-0.92797
7.04056	-0.19773	7.04056	-1.186	7.04056	-0.87151	6.83387	-1.10128
7.04131	-0.2077	7.04131	-1.40206	7.04131	-0.81172	6.83424	-1.13077
7.04205	-0.21855	7.04205	-1.66519	7.04205	-0.72642	6.83461	-1.27257
7.04279	-0.25703	7.04279	-1.88208	7.04279	-0.55773	6.83499	-1.16707
7.04353	-0.22607	7.04353	-0.94016	7.04353	-0.30747	6.83536	-1.04394
7.04427	-0.23587	7.04427	0.1903	7.04427	0.11512	6.83573	-0.61939
7.04501	-0.26091	7.04501	0.86761	7.04501	0.77703	6.8361	-0.33221
7.04575	-0.31235	7.04575	1.50588	7.04575	1.7746	6.83647	-0.16078
7.04649	-0.3486	7.04649	2.23084	7.04649	3.08406	6.83684	-0.41578
7.04724	-0.3186	7.04724	1.47416	7.04724	4.5317	6.83721	-0.71128
7.04798	-0.32144	7.04798	0.84497	7.04798	5.9554	6.83758	-1.08781
7.04872	-0.33271	7.04872	0.16591	7.04872	7.20749	6.83795	-1.38629
7.04946	-0.33834	7.04946	-0.50543	7.04946	8.26855	6.83832	-1.6643
7.0502	-0.33061	7.0502	-0.75062	7.0502	9.12112	6.83869	-1.53452
7.05094	-0.3032	7.05094	-0.48735	7.05094	9.74887	6.83906	-1.08281
7.05168	-0.30168	7.05168	-0.19646	7.05168	10.1901	6.83943	-0.28624
7.05242	-0.28721	7.05242	-0.74848	7.05242	10.3742	6.8398	0.35044
7.05317	-0.28638	7.05317	-0.53526	7.05317	10.2146	6.84017	0.74453
7.05391	-0.25694	7.05391	0.50072	7.05391	9.67517	6.84054	0.83236
7.05465	-0.24126	7.05465	1.16408	7.05465	8.77698	6.84092	0.8177
7.05539	-0.25186	7.05539	2.342	7.05539	7.6557	6.84129	0.57637
7.05613	-0.25706	7.05613	2.55488	7.05613	6.56168	6.84166	0.2154
7.05687	-0.22796	7.05687	2.81273	7.05687	5.60555	6.84203	-0.11245
7.05761	-0.21866	7.05761	3.08285	7.05761	4.80195	6.8424	-0.30603
7.05835	-0.20575	7.05835	3.38005	7.05835	4.15855	6.84277	-0.32994
7.0591	-0.22049	7.0591	2.85838	7.0591	3.68456	6.84314	-0.28914
7.05984	-0.22198	7.05984	2.37346	7.05984	3.31703	6.84351	-0.37565
7.06058	-0.23724	7.06058	1.84911	7.06058	3.02308	6.84388	-0.53663
7.06132	-0.23083	7.06132	1.31598	7.06132	2.84749	6.84425	-0.67053
7.06206	-0.23429	7.06206	0.77175	7.06206	2.74161	6.84462	-0.81514
7.0628	-0.24344	7.0628	0.67267	7.0628	2.71395	6.84499	-0.92472
7.06354	-0.25201	7.06354	0.64	7.06354	2.78155	6.84536	-0.95631
7.06428	-0.25154	7.06428	1.25622	7.06428	2.85301	6.84573	-0.87538
7.06503	-0.22347	7.06503	1.39288	7.06503	2.96766	6.8461	-0.88773
7.06577	-0.23033	7.06577	0.62459	7.06577	3.11803	6.84647	-0.90902
7.06651	-0.22948	7.06651	-0.13361	7.06651	3.28604	6.84685	-1.07129
7.06725	-0.15373	7.06725	0.08845	7.06725	3.43998	6.84722	-1.25343
7.06799	-0.08502	7.06799	0.63062	7.06799	3.59705	6.84759	-1.53088
7.06873	-0.00586	7.06873	1.68462	7.06873	3.73989	6.84796	-1.78348
7.06947	0.08045	7.06947	2.65238	7.06947	3.8134	6.84833	-2.04637
7.07021	0.2226	7.07021	3.97538	7.07021	3.87525	6.8487	-2.04271
7.07096	0.45134	7.07096	4.38592	7.07096	3.88431	6.84907	-1.90814
7.0717	0.73763	7.0717	5.50549	7.0717	3.79822	6.84944	-1.64416
7.07244	1.18457	7.07244	5.94101	7.07244	3.68895	6.84981	-1.53559
7.07318	1.76175	7.07318	6.57284	7.07318	3.53843	6.85018	-1.53596
7.07392	2.53842	7.07392	7.46857	7.07392	3.36762	6.85055	-1.72966
7.07466	3.54682	7.07466	8.64803	7.07466	3.20897	6.85092	-1.86248
7.0754	4.68806	7.0754	9.8395	7.0754	3.01359	6.85129	-2.13629
7.07614	5.87199	7.07614	9.46223	7.07614	2.79914	6.85166	-2.32066
7.07689	6.97243	7.07689	8.88253	7.07689	2.61158	6.85203	-2.584
7.07763	7.95347	7.07763	6.60568	7.07763	2.4574	6.8524	-2.63626
7.07837	8.73247	7.07837	4.41375	7.07837	2.28598	6.85277	-2.65976
7.07911	9.23476	7.07911	3.2253	7.07911	2.15063	6.85315	-2.45259
7.07985	9.53496	7.07985	2.35233	7.07985	2.06009	6.85352	-2.28416
7.08059	9.58101	7.08059	2.40341	7.08059	1.96012	6.85389	-2.02804
7.08133	9.38585	7.08133	2.37082	7.08133	1.86249	6.85426	-1.89256
7.08207	8.9533	7.08207	2.49038	7.08207	1.76214	6.85463	-1.60633
7.08282	8.2215	7.08282	2.91269	7.08282	1.6632	6.855	-1.45521
7.08356	7.26789	7.08356	2.54133	7.08356	1.61224	6.85537	-1.20719
7.0843	6.28841	7.0843	3.09496	7.0843	1.57623	6.85574	-1.22441
7.08504	5.34869	7.08504	2.57865	7.08504	1.53186	6.85611	-1.18212
7.08578	4.48093	7.08578	2.69706	7.08578	1.48976	6.85648	-1.24524
7.08652	3.75972	7.08652	1.80055	7.08652	1.45338	6.85685	-1.05606
7.08726	3.22318	7.08726	0.45532	7.08726	1.42479	6.85722	-0.93979
7.088	2.84843	7.088	0.25121	7.088	1.3942	6.85759	-0.64963
7.08875	2.56848	7.08875	0.27859	7.08875	1.36756	6.85796	-0.53032
7.08949	2.38516	7.08949	0.47667	7.08949	1.36973	6.85833	-0.26351
7.09023	2.26464	7.09023	0.83847	7.09023	1.37208	6.8587	-0.17297
7.09097	2.19063	7.09097	1.4117	7.09097	1.36406	6.85908	0.1262
7.09171	2.19486	7.09171	1.76321	7.09171	1.33194	6.85945	0.10667
7.09245	2.16993	7.09245	0.91059	7.09245	1.29242	6.85982	0.07516
7.09319	2.19194	7.09319	0.2909	7.09319	1.27071	6.86019	-0.29899
7.09393	2.29502	7.09393	-0.16072	7.09393	1.23632	6.86056	-0.45933
7.09468	2.41092	7.09468	-0.34065	7.09468	1.18741	6.86093	-0.70701
7.09542	2.50511	7.09542	0.23607	7.09542	1.12843	6.8613	-0.60083
7.09616	2.58061	7.09616	0.62393	7.09616	1.076	6.86167	-0.58074
7.0969	2.64588	7.0969	0.90956	7.0969	1.02772	6.86204	-0.36661
7.09764	2.67103	7.09764	0.85631	7.09764	0.99099	6.86241	-0.34729
7.09838	2.66404	7.09838	1.19657	7.09838	0.96498	6.86278	-0.01337
7.09912	2.62198	7.09912	0.8289	7.09912	0.92937	6.86315	-0.04837
7.09986	2.51985	7.09986	0.35588	7.09986	0.91239	6.86352	-0.0957
7.10061	2.40597	7.10061	0.90074	7.10061	0.8967	6.86389	-0.57938
7.10135	2.3005	7.10135	0.85753	7.10135	0.87509	6.86426	-0.71843
7.10209	2.1407	7.10209	0.56607	7.10209	0.85879	6.86463	-0.92713
7.10283	1.94373	7.10283	0.20488	7.10283	0.85953	6.86501	-0.6393
7.10357	1.7434	7.10357	-0.00158	7.10357	0.83926	6.86538	-0.44297
7.10431	1.55247	7.10431	0.09237	7.10431	0.83317	6.86575	-0.08062
7.10505	1.35426	7.10505	0.3242	7.10505	0.82408	6.86612	0.03122
7.10579	1.1701	7.10579	0.54647	7.10579	0.79322	6.86649	0.53814
7.10654	1.03623	7.10654	0.7831	7.10654	0.75135	6.86686	0.68413
7.10728	0.90698	7.10728	1.10708	7.10728	0.72403	6.86723	0.91569
7.10802	0.80503	7.10802	1.18711	7.10802	0.70554	6.8676	0.76841
7.10876	0.72309	7.10876	0.31405	7.10876	0.70988	6.86797	0.87225
7.1095	0.6552	7.1095	0.1425	7.1095	0.68967	6.86834	0.61174
7.11024	0.57702	7.11024	-0.56773	7.11024	0.67051	6.86871	0.64981
7.11098	0.52503	7.11098	-0.64001	7.11098	0.64994	6.86908	0.30358
7.11172	0.50531	7.11172	-0.30629	7.11172	0.65047	6.86945	0.01711
7.11247	0.45846	7.11247	-0.82223	7.11247	0.64754	6.86982	-0.58604
7.11321	0.44862	7.11321	-1.19887	7.11321	0.63804	6.87019	-0.77731
7.11395	0.4174	7.11395	-1.68544	7.11395	0.64539	6.87056	-1.2648
7.11469	0.3599	7.11469	-1.81453	7.11469	0.66505	6.87093	-1.29445
7.11543	0.34174	7.11543	-0.88199	7.11543	0.68775	6.87131	-1.36224
7.11617	0.33534	7.11617	0.16602	7.11617	0.68424	6.87168	-1.08603
7.11691	0.31684	7.11691	0.64894	7.11691	0.66514	6.87205	-1.22625
7.11765	0.28168	7.11765	0.40368	7.11765	0.65339	6.87242	-1.12539
7.1184	0.26583	7.1184	0.90334	7.1184	0.6365	6.87279	-1.37126
7.11914	0.27666	7.11914	1.09019	7.11914	0.63601	6.87316	-1.2645
7.11988	0.25442	7.11988	0.90814	7.11988	0.65058	6.87353	-1.4128
7.12062	0.21652	7.12062	1.31939	7.12062	0.64946	6.8739	-1.13157
7.12136	0.17248	7.12136	1.20287	7.12136	0.6478	6.87427	-1.03773
7.1221	0.1615	7.1221	0.98193	7.1221	0.6336	6.87464	-0.377
7.12284	0.17648	7.12284	0.84652	7.12284	0.62796	6.87501	0.11734
7.12358	0.16796	7.12358	0.5015	7.12358	0.60218	6.87538	0.72485
7.12433	0.0992	7.12433	-0.95258	7.12433	0.606	6.87575	0.6229
7.12507	0.04559	7.12507	-1.34505	7.12507	0.59965	6.87612	0.57698
7.12581	-0.02323	7.12581	-0.26023	7.12581	0.59029	6.87649	0.15666
7.12655	-0.05913	7.12655	0.33083	7.12655	0.61347	6.87686	0.06523
7.12729	-0.11251	7.12729	1.267	7.12729	0.6259	6.87724	-0.42815
7.12803	-0.17778	7.12803	2.89555	7.12803	0.61384	6.87761	-0.46619
7.12877	-0.22517	7.12877	3.35797	7.12877	0.61364	6.87798	-0.61894
7.12951	-0.26398	7.12951	3.25205	7.12951	0.63018	6.87835	-0.22547
7.13026	-0.25569	7.13026	2.37245	7.13026	0.61528	6.87872	0.04731
7.131	-0.277	7.131	1.87361	7.131	0.61133	6.87909	0.61786
7.13174	-0.2903	7.13174	1.6469	7.13174	0.62343	6.87946	0.64012
7.13248	-0.23433	7.13248	2.50316	7.13248	0.64173	6.87983	0.8879
7.13322	-0.17333	7.13322	3.10423	7.13322	0.64992	6.8802	0.70896
7.13396	-0.12523	7.13396	2.72957	7.13396	0.66198	6.88057	0.66727
7.1347	-0.15158	7.1347	2.52501	7.1347	0.66204	6.88094	0.04992
7.13544	-0.14503	7.13544	1.69599	7.13544	0.65546	6.88131	-0.35096
7.13619	-0.07971	7.13619	0.84567	7.13619	0.6377	6.88168	-1.09236
7.13693	-0.00827	7.13693	0.45997	7.13693	0.62963	6.88205	-1.3388
7.13767	0.03747	7.13767	-0.35547	7.13767	0.61896	6.88242	-1.71849
7.13841	0.05519	7.13841	-0.09614	7.13841	0.6441	6.88279	-1.72443
7.13915	0.0477	7.13915	0.54112	7.13915	0.65135	6.88317	-1.95059
7.13989	0.04242	7.13989	0.4912	7.13989	0.64187	6.88354	-1.53737
7.14063	0.02653	7.14063	-0.08283	7.14063	0.5986	6.88391	-1.41059
7.14137	-0.00412	7.14137	-0.03153	7.14137	0.58793	6.88428	-0.99137
7.14212	-0.00932	7.14212	0.14904	7.14212	0.58923	6.88465	-1.10095
7.14286	0.03299	7.14286	-0.18068	7.14286	0.59012	6.88502	-1.10251
7.1436	0.03651	7.1436	0.58106	7.1436	0.5868	6.88539	-1.50296
7.14434	0.02055	7.14434	1.47058	7.14434	0.58809	6.88576	-1.50671
7.14508	0.00503	7.14508	2.09654	7.14508	0.57435	6.88613	-1.93527
7.14582	0.00968	7.14582	2.30327	7.14582	0.57268	6.8865	-2.03636
7.14656	-0.00435	7.14656	2.34043	7.14656	0.5439	6.88687	-2.21631
7.1473	0.0134	7.1473	1.50844	7.1473	0.52486	6.88724	-1.76226
7.14805	0.05972	7.14805	1.32814	7.14805	0.49903	6.88761	-1.64071
7.14879	0.08497	7.14879	0.63004	7.14879	0.51668	6.88798	-1.10491
7.14953	0.12445	7.14953	0.43879	7.14953	0.5214	6.88835	-0.99028
7.15027	0.1414	7.15027	0.12621	7.15027	0.53941	6.88872	-0.61428
7.15101	0.13257	7.15101	-0.14957	7.15101	0.54081	6.88909	-0.65903
7.15175	0.13693	7.15175	0.50165	7.15175	0.53919	6.88947	-0.45783
7.15249	0.15476	7.15249	0.86171	7.15249	0.5595	6.88984	-0.79465
7.15323	0.14655	7.15323	0.65745	7.15323	0.59022	6.89021	-0.79473
7.15398	0.17047	7.15398	-0.0206	7.15398	0.58184	6.89058	-1.1046
7.15472	0.19138	7.15472	-0.26472	7.15472	0.59773	6.89095	-0.92465
7.15546	0.17981	7.15546	0.17455	7.15546	0.59935	6.89132	-1.10473
7.1562	0.16138	7.1562	-0.74954	7.1562	0.61481	6.89169	-0.81562
7.15694	0.12095	7.15694	-0.62879	7.15694	0.62541	6.89206	-0.86791
7.15768	0.07225	7.15768	-0.67114	7.15768	0.62354	6.89243	-0.49054
7.15842	0.07489	7.15842	-0.35634	7.15842	0.59983	6.8928	-0.51547
7.15916	0.10463	7.15916	1.66468	7.15916	0.58054	6.89317	-0.19025
7.15991	0.1211	7.15991	3.13417	7.15991	0.55966	6.89354	-0.28348
7.16065	0.12841	7.16065	3.04851	7.16065	0.5311	6.89391	-0.05601
7.16139	0.15648	7.16139	1.4318	7.16139	0.49847	6.89428	-0.20718
7.16213	0.14833	7.16213	1.18183	7.16213	0.48232	6.89465	0.10018
7.16287	0.15583	7.16287	0.27091	7.16287	0.49324	6.89502	-0.01325
7.16361	0.18844	7.16361	-1.6195	7.16361	0.49764	6.8954	0.31529
7.16435	0.20488	7.16435	-2.58803	7.16435	0.50553	6.89577	0.32663
7.16509	0.23897	7.16509	-2.89307	7.16509	0.48189	6.89614	0.84913
7.16584	0.25532	7.16584	-2.282	7.16584	0.4525	6.89651	1.00747
7.16658	0.24897	7.16658	-0.1548	7.16658	0.43331	6.89688	1.5467
7.16732	0.25313	7.16732	1.23174	7.16732	0.42121	6.89725	1.57962
7.16806	0.26488	7.16806	1.55513	7.16806	0.44403	6.89762	1.75795
7.1688	0.25008	7.1688	1.62136	7.1688	0.43607	6.89799	1.5713
7.16954	0.23552	7.16954	2.22907	7.16954	0.43128	6.89836	1.77281
7.17028	0.22118	7.17028	0.89038	7.17028	0.44275	6.89873	1.67624
7.17102	0.18859	7.17102	-0.64378	7.17102	0.42412	6.8991	2.087
7.17177	0.14738	7.17177	-1.49371	7.17177	0.39396	6.89947	2.24174
7.17251	0.08551	7.17251	-1.24228	7.17251	0.36335	6.89984	2.80695
7.17325	0.06219	7.17325	-1.17444	7.17325	0.3377	6.90021	2.94531
7.17399	0.04731	7.17399	-1.00383	7.17399	0.34107	6.90058	3.23629
7.17473	0.02182	7.17473	-0.61208	7.17473	0.33682	6.90095	2.79225
7.17547	-0.03023	7.17547	-0.27921	7.17547	0.3363	6.90133	2.30493
7.17621	-0.06469	7.17621	-0.36335	7.17621	0.30082	6.9017	1.43723
7.17695	-0.07028	7.17695	-0.63283	7.17695	0.29113	6.90207	0.94182
7.1777	-0.06954	7.1777	-1.83034	7.1777	0.28545	6.90244	0.22409
7.17844	-0.06018	7.17844	-3.07829	7.17844	0.26111	6.90281	0.06643
7.17918	-0.05503	7.17918	-3.7665	7.17918	0.22595	6.90318	-0.21651
7.17992	-0.0461	7.17992	-3.50804	7.17992	0.23369	6.90355	0.02602
7.18066	-0.01423	7.18066	-3.07109	7.18066	0.2348	6.90392	0.1074
7.1814	0.00829	7.1814	-2.72343	7.1814	0.23254	6.90429	0.43979
7.18214	0.0017	7.18214	-1.83587	7.18214	0.2284	6.90466	0.26081
7.18288	0.01697	7.18288	-1.35166	7.18288	0.20882	6.90503	0.22338
7.18363	0.0652	7.18363	-0.85678	7.18363	0.19456	6.9054	-0.12881
7.18437	0.08852	7.18437	-1.01971	7.18437	0.18966	6.90577	-0.20521
7.18511	0.11561	7.18511	-1.47312	7.18511	0.18254	6.90614	-0.66391
7.18585	0.10909	7.18585	-1.7523	7.18585	0.15382	6.90651	-0.74578
7.18659	0.10126	7.18659	-1.38887	7.18659	0.14976	6.90688	-1.01479
7.18733	0.11686	7.18733	-0.67698	7.18733	0.1594	6.90726	-0.85588
7.18807	0.13036	7.18807	0.0192	7.18807	0.13817	6.90763	-0.94149
7.18881	0.14933	7.18881	0.41083	7.18881	0.12481	6.908	-0.77958
7.18956	0.14525	7.18956	0.70283	7.18956	0.12251	6.90837	-0.89187
7.1903	0.15038	7.1903	1.22169	7.1903	0.11566	6.90874	-0.60183
7.19104	0.10735	7.19104	0.87824	7.19104	0.13296	6.90911	-0.43527
7.19178	0.05838	7.19178	0.17719	7.19178	0.14344	6.90948	0.01417
7.19252	0.03486	7.19252	-0.29506	7.19252	0.15749	6.90985	0.12338
7.19326	-0.02979	7.19326	-0.03525	7.19326	0.16939	6.91022	0.50914
7.194	-0.04223	7.194	0.38994	7.194	0.18935	6.91059	0.61998
7.19474	-0.07991	7.19474	0.09898	7.19474	0.20119	6.91096	0.84715
7.19549	-0.08307	7.19549	-0.49319	7.19549	0.20539	6.91133	0.57811
7.19623	-0.0802	7.19623	-0.74756	7.19623	0.21114	6.9117	0.48552
7.19697	-0.09709	7.19697	-0.35778	7.19697	0.2027	6.91207	0.1804
7.19771	-0.09169	7.19771	-0.34111	7.19771	0.1875	6.91244	0.23016
7.19845	-0.0561	7.19845	-0.30884	7.19845	0.17777	6.91281	0.16097
7.19919	-0.0244	7.19919	-0.26097	7.19919	0.15132	6.91318	0.41859
7.19993	-0.00405	7.19993	-0.1975	7.19993	0.11942	6.91356	0.54097
7.20067	-0.01907	7.20067	-0.11843	--	--	6.91393	0.99994
--	--	--	--	--	--	6.9143	1.23091
--	--	--	--	--	--	6.91467	1.60381
--	--	--	--	--	--	6.91504	1.75403
--	--	--	--	--	--	6.91541	2.30005
--	--	--	--	--	--	6.91578	2.66575
--	--	--	--	--	--	6.91615	3.20363
--	--	--	--	--	--	6.91652	3.53892
--	--	--	--	--	--	6.91689	4.05897
--	--	--	--	--	--	6.91726	4.27198
--	--	--	--	--	--	6.91763	4.56696
--	--	--	--	--	--	6.918	4.53426
--	--	--	--	--	--	6.91837	4.6494
--	--	--	--	--	--	6.91874	4.68775
--	--	--	--	--	--	6.91911	5.04722
--	--	--	--	--	--	6.91949	5.24888
--	--	--	--	--	--	6.91986	5.70118
--	--	--	--	--	--	6.92023	6.03418
--	--	--	--	--	--	6.9206	6.41204
--	--	--	--	--	--	6.92097	6.46742
--	--	--	--	--	--	6.92134	6.60398
--	--	--	--	--	--	6.92171	6.55676
--	--	--	--	--	--	6.92208	6.57351
--	--	--	--	--	--	6.92245	6.44452
--	--	--	--	--	--	6.92282	6.39688
--	--	--	--	--	--	6.92319	6.28165
--	--	--	--	--	--	6.92356	6.32655
--	--	--	--	--	--	6.92393	6.19732
--	--	--	--	--	--	6.9243	6.03663
--	--	--	--	--	--	6.92467	5.74334
--	--	--	--	--	--	6.92504	5.70456
--	--	--	--	--	--	6.92542	5.6995
--	--	--	--	--	--	6.92579	5.7279
--	--	--	--	--	--	6.92616	5.69674
--	--	--	--	--	--	6.92653	5.6825
--	--	--	--	--	--	6.9269	5.66142
--	--	--	--	--	--	6.92727	5.57708
--	--	--	--	--	--	6.92764	5.33704
--	--	--	--	--	--	6.92801	5.02512
--	--	--	--	--	--	6.92838	4.73936
--	--	--	--	--	--	6.92875	4.6188
--	--	--	--	--	--	6.92912	4.46546
--	--	--	--	--	--	6.92949	4.17138
--	--	--	--	--	--	6.92986	3.75351
--	--	--	--	--	--	6.93023	3.23041
--	--	--	--	--	--	6.9306	2.58551
--	--	--	--	--	--	6.93097	1.863
--	--	--	--	--	--	6.93134	1.17419
--	--	--	--	--	--	6.93172	0.58013
--	--	--	--	--	--	6.93209	0.3333
--	--	--	--	--	--	6.93246	0.30818
--	--	--	--	--	--	6.93283	0.48815
--	--	--	--	--	--	6.9332	0.76893
--	--	--	--	--	--	6.93357	1.20734
--	--	--	--	--	--	6.93394	1.57677
--	--	--	--	--	--	6.93431	1.79958
--	--	--	--	--	--	6.93468	1.97981
--	--	--	--	--	--	6.93505	2.13765
--	--	--	--	--	--	6.93542	2.23327
--	--	--	--	--	--	6.93579	2.45015
--	--	--	--	--	--	6.93616	2.5629
--	--	--	--	--	--	6.93653	2.65213
--	--	--	--	--	--	6.9369	2.63224
--	--	--	--	--	--	6.93727	2.6642
--	--	--	--	--	--	6.93765	2.44878
--	--	--	--	--	--	6.93802	2.22371
--	--	--	--	--	--	6.93839	2.05087
--	--	--	--	--	--	6.93876	2.07184
--	--	--	--	--	--	6.93913	2.13697
--	--	--	--	--	--	6.9395	2.514
--	--	--	--	--	--	6.93987	2.90672
--	--	--	--	--	--	6.94024	3.31201
--	--	--	--	--	--	6.94061	3.38009
--	--	--	--	--	--	6.94098	3.35546
--	--	--	--	--	--	6.94135	2.96691
--	--	--	--	--	--	6.94172	2.57339
--	--	--	--	--	--	6.94209	1.97008
--	--	--	--	--	--	6.94246	1.50768
--	--	--	--	--	--	6.94283	1.04625
--	--	--	--	--	--	6.9432	1.00715
--	--	--	--	--	--	6.94358	0.98609
--	--	--	--	--	--	6.94395	1.11461
--	--	--	--	--	--	6.94432	0.92261
--	--	--	--	--	--	6.94469	0.8612
--	--	--	--	--	--	6.94506	0.62754
--	--	--	--	--	--	6.94543	0.50257
--	--	--	--	--	--	6.9458	0.16904
--	--	--	--	--	--	6.94617	0.11848
--	--	--	--	--	--	6.94654	0.14472
--	--	--	--	--	--	6.94691	0.50708
--	--	--	--	--	--	6.94728	0.76755
--	--	--	--	--	--	6.94765	1.31029
--	--	--	--	--	--	6.94802	1.68341
--	--	--	--	--	--	6.94839	2.3141
--	--	--	--	--	--	6.94876	2.65024
--	--	--	--	--	--	6.94913	2.88093
--	--	--	--	--	--	6.9495	2.5622
--	--	--	--	--	--	6.94988	2.18477
--	--	--	--	--	--	6.95025	1.45531
--	--	--	--	--	--	6.95062	0.81863
--	--	--	--	--	--	6.95099	0.03233
--	--	--	--	--	--	6.95136	-0.33906
--	--	--	--	--	--	6.95173	-0.50756
--	--	--	--	--	--	6.9521	0.03879
--	--	--	--	--	--	6.95247	0.5725
--	--	--	--	--	--	6.95284	1.37439
--	--	--	--	--	--	6.95321	1.76511
--	--	--	--	--	--	6.95358	2.20176
--	--	--	--	--	--	6.95395	2.22029
--	--	--	--	--	--	6.95432	2.26857
--	--	--	--	--	--	6.95469	1.72171
--	--	--	--	--	--	6.95506	1.02393
--	--	--	--	--	--	6.95543	0.05867
--	--	--	--	--	--	6.95581	-0.48255
--	--	--	--	--	--	6.95618	-1.15943
--	--	--	--	--	--	6.95655	-1.2636
--	--	--	--	--	--	6.95692	-1.35436
--	--	--	--	--	--	6.95729	-0.78342
--	--	--	--	--	--	6.95766	-0.1645
--	--	--	--	--	--	6.95803	0.85469
--	--	--	--	--	--	6.9584	1.39143
--	--	--	--	--	--	6.95877	1.87641
--	--	--	--	--	--	6.95914	1.8905
--	--	--	--	--	--	6.95951	2.12159
--	--	--	--	--	--	6.95988	2.03936
--	--	--	--	--	--	6.96025	2.29177
--	--	--	--	--	--	6.96062	2.2987
--	--	--	--	--	--	6.96099	2.65391
--	--	--	--	--	--	6.96136	2.7521
--	--	--	--	--	--	6.96174	3.14911
--	--	--	--	--	--	6.96211	3.13968
--	--	--	--	--	--	6.96248	3.30659
--	--	--	--	--	--	6.96285	2.98997
--	--	--	--	--	--	6.96322	2.84485
--	--	--	--	--	--	6.96359	2.26225
--	--	--	--	--	--	6.96396	1.78068
--	--	--	--	--	--	6.96433	0.80416
--	--	--	--	--	--	6.9647	0.13062
--	--	--	--	--	--	6.96507	-0.60068
--	--	--	--	--	--	6.96544	-0.69077
--	--	--	--	--	--	6.96581	-0.80921
--	--	--	--	--	--	6.96618	-0.37593
--	--	--	--	--	--	6.96655	-0.21991
--	--	--	--	--	--	6.96692	0.20732
--	--	--	--	--	--	6.96729	0.18403
--	--	--	--	--	--	6.96766	0.27524
--	--	--	--	--	--	6.96804	-0.16139
--	--	--	--	--	--	6.96841	-0.27255
--	--	--	--	--	--	6.96878	-0.62923
--	--	--	--	--	--	6.96915	-0.62658
--	--	--	--	--	--	6.96952	-1.03181
--	--	--	--	--	--	6.96989	-1.15102
--	--	--	--	--	--	6.97026	-1.70916
--	--	--	--	--	--	6.97063	-2.00667
--	--	--	--	--	--	6.971	-2.61282
--	--	--	--	--	--	6.97137	-2.69234
--	--	--	--	--	--	6.97174	-2.93308
--	--	--	--	--	--	6.97211	-2.60939
--	--	--	--	--	--	6.97248	-2.52459
--	--	--	--	--	--	6.97285	-2.05988
--	--	--	--	--	--	6.97322	-2.06538
--	--	--	--	--	--	6.97359	-1.767
--	--	--	--	--	--	6.97397	-1.89994
--	--	--	--	--	--	6.97434	-1.71084
--	--	--	--	--	--	6.97471	-1.77173
--	--	--	--	--	--	6.97508	-1.30483
--	--	--	--	--	--	6.97545	-1.1016
--	--	--	--	--	--	6.97582	-0.4491
--	--	--	--	--	--	6.97619	-0.25761
--	--	--	--	--	--	6.97656	0.02227
--	--	--	--	--	--	6.97693	-0.40054
--	--	--	--	--	--	6.9773	-0.57463
--	--	--	--	--	--	6.97767	-1.097
--	--	--	--	--	--	6.97804	-1.12506
--	--	--	--	--	--	6.97841	-1.3603
--	--	--	--	--	--	6.97878	-1.06427
--	--	--	--	--	--	6.97915	-0.96215
--	--	--	--	--	--	6.97952	-0.40559
--	--	--	--	--	--	6.9799	-0.34118
--	--	--	--	--	--	6.98027	-0.18619
--	--	--	--	--	--	6.98064	-0.58274
--	--	--	--	--	--	6.98101	-0.64001
--	--	--	--	--	--	6.98138	-0.90546
--	--	--	--	--	--	6.98175	-0.59297
--	--	--	--	--	--	6.98212	-0.49513
--	--	--	--	--	--	6.98249	0.15055
--	--	--	--	--	--	6.98286	0.53508
--	--	--	--	--	--	6.98323	1.27566
--	--	--	--	--	--	6.9836	1.6048
--	--	--	--	--	--	6.98397	2.13881
--	--	--	--	--	--	6.98434	2.18231
--	--	--	--	--	--	6.98471	2.4624
--	--	--	--	--	--	6.98508	2.43019
--	--	--	--	--	--	6.98545	2.7483
--	--	--	--	--	--	6.98582	2.64183
--	--	--	--	--	--	6.9862	2.82404
--	--	--	--	--	--	6.98657	2.56842
--	--	--	--	--	--	6.98694	2.57906
--	--	--	--	--	--	6.98731	2.15987
--	--	--	--	--	--	6.98768	2.00022
--	--	--	--	--	--	6.98805	1.52484
--	--	--	--	--	--	6.98842	1.45687
--	--	--	--	--	--	6.98879	1.17368
--	--	--	--	--	--	6.98916	1.31523
--	--	--	--	--	--	6.98953	1.10666
--	--	--	--	--	--	6.9899	1.23401
--	--	--	--	--	--	6.99027	0.99814
--	--	--	--	--	--	6.99064	0.91879
--	--	--	--	--	--	6.99101	0.2861
--	--	--	--	--	--	6.99138	-0.10139
--	--	--	--	--	--	6.99175	-0.8128
--	--	--	--	--	--	6.99213	-1.0382
--	--	--	--	--	--	6.9925	-1.29447
--	--	--	--	--	--	6.99287	-0.92812
--	--	--	--	--	--	6.99324	-0.74796
--	--	--	--	--	--	6.99361	-0.23547
--	--	--	--	--	--	6.99398	-0.13854
--	--	--	--	--	--	6.99435	0.01108
--	--	--	--	--	--	6.99472	-0.35622
--	--	--	--	--	--	6.99509	-0.48363
--	--	--	--	--	--	6.99546	-0.94515
--	--	--	--	--	--	6.99583	-0.94039
--	--	--	--	--	--	6.9962	-1.06933
--	--	--	--	--	--	6.99657	-0.80181
--	--	--	--	--	--	6.99694	-0.78323
--	--	--	--	--	--	6.99731	-0.60806
--	--	--	--	--	--	6.99768	-0.73388
--	--	--	--	--	--	6.99806	-0.50046
--	--	--	--	--	--	6.99843	-0.28227
--	--	--	--	--	--	6.9988	0.40064
--	--	--	--	--	--	6.99917	0.87125
--	--	--	--	--	--	6.99954	1.54658
--	--	--	--	--	--	6.99991	1.80223
--	--	--	--	--	--	7.00028	2.08912
--	--	--	--	--	--	7.00065	1.84707
--	--	--	--	--	--	7.00102	1.48106
--	--	--	--	--	--	7.00139	0.79757
--	--	--	--	--	--	7.00176	0.46375
--	--	--	--	--	--	7.00213	0.09352
--	--	--	--	--	--	7.0025	0.12331
--	--	--	--	--	--	7.00287	0.16252
--	--	--	--	--	--	7.00324	0.5394
--	--	--	--	--	--	7.00361	0.81061
--	--	--	--	--	--	7.00398	1.25768
--	--	--	--	--	--	7.00436	1.44685
--	--	--	--	--	--	7.00473	1.67587
--	--	--	--	--	--	7.0051	1.63028
--	--	--	--	--	--	7.00547	1.69584
--	--	--	--	--	--	7.00584	1.46188
--	--	--	--	--	--	7.00621	1.52276
--	--	--	--	--	--	7.00658	1.48432
--	--	--	--	--	--	7.00695	1.52197
--	--	--	--	--	--	7.00732	1.29755
--	--	--	--	--	--	7.00769	1.1724
--	--	--	--	--	--	7.00806	0.8391
--	--	--	--	--	--	7.00843	0.49645
--	--	--	--	--	--	7.0088	0.02559
--	--	--	--	--	--	7.00917	-0.13204
--	--	--	--	--	--	7.00954	-0.23777
--	--	--	--	--	--	7.00991	0.163
--	--	--	--	--	--	7.01029	0.56877
--	--	--	--	--	--	7.01066	1.20864
--	--	--	--	--	--	7.01103	1.77784
--	--	--	--	--	--	7.0114	2.39211
--	--	--	--	--	--	7.01177	2.62462
--	--	--	--	--	--	7.01214	2.63858
--	--	--	--	--	--	7.01251	2.30975
--	--	--	--	--	--	7.01288	2.05082
--	--	--	--	--	--	7.01325	1.61826
--	--	--	--	--	--	7.01362	1.25977
--	--	--	--	--	--	7.01399	0.78483
--	--	--	--	--	--	7.01436	0.60329
--	--	--	--	--	--	7.01473	0.56079
--	--	--	--	--	--	7.0151	0.75301
--	--	--	--	--	--	7.01547	1.023
--	--	--	--	--	--	7.01584	1.37603
--	--	--	--	--	--	7.01622	1.6334
--	--	--	--	--	--	7.01659	2.04729
--	--	--	--	--	--	7.01696	2.19047
--	--	--	--	--	--	7.01733	1.99258
--	--	--	--	--	--	7.0177	1.4526
--	--	--	--	--	--	7.01807	0.86139
--	--	--	--	--	--	7.01844	0.2593
--	--	--	--	--	--	7.01881	-0.18167
--	--	--	--	--	--	7.01918	-0.40354
--	--	--	--	--	--	7.01955	-0.43581
--	--	--	--	--	--	7.01992	-0.26869
--	--	--	--	--	--	7.02029	0.22335
--	--	--	--	--	--	7.02066	0.63294
--	--	--	--	--	--	7.02103	0.87046
--	--	--	--	--	--	7.0214	1.00463
--	--	--	--	--	--	7.02177	1.05038
--	--	--	--	--	--	7.02214	1.06894
--	--	--	--	--	--	7.02252	0.98068
--	--	--	--	--	--	7.02289	0.80762
--	--	--	--	--	--	7.02326	0.52829
--	--	--	--	--	--	7.02363	0.24543
--	--	--	--	--	--	7.024	0.08895
--	--	--	--	--	--	7.02437	-0.07822
--	--	--	--	--	--	7.02474	-0.13987
--	--	--	--	--	--	7.02511	0.04793
--	--	--	--	--	--	7.02548	0.34445
--	--	--	--	--	--	7.02585	0.7564
--	--	--	--	--	--	7.02622	1.03755
--	--	--	--	--	--	7.02659	1.26432
--	--	--	--	--	--	7.02696	1.3493
--	--	--	--	--	--	7.02733	1.40098
--	--	--	--	--	--	7.0277	1.49072
--	--	--	--	--	--	7.02807	1.66851
--	--	--	--	--	--	7.02845	1.79279
--	--	--	--	--	--	7.02882	2.07852
--	--	--	--	--	--	7.02919	2.22909
--	--	--	--	--	--	7.02956	2.32403
--	--	--	--	--	--	7.02993	2.1224
--	--	--	--	--	--	7.0303	1.83502
--	--	--	--	--	--	7.03067	1.29033
--	--	--	--	--	--	7.03104	0.86101
--	--	--	--	--	--	7.03141	0.54446
--	--	--	--	--	--	7.03178	0.48409
--	--	--	--	--	--	7.03215	0.38776
--	--	--	--	--	--	7.03252	0.72942
--	--	--	--	--	--	7.03289	1.1499
--	--	--	--	--	--	7.03326	1.85132
--	--	--	--	--	--	7.03363	2.36742
--	--	--	--	--	--	7.034	2.91105
--	--	--	--	--	--	7.03438	3.19863
--	--	--	--	--	--	7.03475	3.61865
--	--	--	--	--	--	7.03512	3.77961
--	--	--	--	--	--	7.03549	3.99696
--	--	--	--	--	--	7.03586	3.94473
--	--	--	--	--	--	7.03623	4.09929
--	--	--	--	--	--	7.0366	4.13326
--	--	--	--	--	--	7.03697	4.39234
--	--	--	--	--	--	7.03734	4.33984
--	--	--	--	--	--	7.03771	4.48374
--	--	--	--	--	--	7.03808	4.51102
--	--	--	--	--	--	7.03845	4.79012
--	--	--	--	--	--	7.03882	4.89124
--	--	--	--	--	--	7.03919	5.26069
--	--	--	--	--	--	7.03956	5.3351
--	--	--	--	--	--	7.03993	5.62138
--	--	--	--	--	--	7.04031	5.70347
--	--	--	--	--	--	7.04068	5.95237
--	--	--	--	--	--	7.04105	5.88043
--	--	--	--	--	--	7.04142	6.07828
--	--	--	--	--	--	7.04179	6.04091
--	--	--	--	--	--	7.04216	6.30897
--	--	--	--	--	--	7.04253	6.41562
--	--	--	--	--	--	7.0429	6.78831
--	--	--	--	--	--	7.04327	6.95592
--	--	--	--	--	--	7.04364	7.45263
--	--	--	--	--	--	7.04401	7.64619
--	--	--	--	--	--	7.04438	8.102
--	--	--	--	--	--	7.04475	8.29598
--	--	--	--	--	--	7.04512	8.62993
--	--	--	--	--	--	7.04549	8.49673
--	--	--	--	--	--	7.04586	8.53606
--	--	--	--	--	--	7.04623	8.06778
--	--	--	--	--	--	7.04661	7.75428
--	--	--	--	--	--	7.04698	7.20184
--	--	--	--	--	--	7.04735	6.84785
--	--	--	--	--	--	7.04772	6.10047
--	--	--	--	--	--	7.04809	5.82054
--	--	--	--	--	--	7.04846	5.42448
--	--	--	--	--	--	7.04883	5.35072
--	--	--	--	--	--	7.0492	5.07691
--	--	--	--	--	--	7.04957	5.25205
--	--	--	--	--	--	7.04994	4.98422
--	--	--	--	--	--	7.05031	5.02228
--	--	--	--	--	--	7.05068	4.78962
--	--	--	--	--	--	7.05105	4.76112
--	--	--	--	--	--	7.05142	4.28224
--	--	--	--	--	--	7.05179	4.20057
--	--	--	--	--	--	7.05216	3.85154
--	--	--	--	--	--	7.05254	3.82505
--	--	--	--	--	--	7.05291	3.563
--	--	--	--	--	--	7.05328	3.58519
--	--	--	--	--	--	7.05365	2.99033
--	--	--	--	--	--	7.05402	2.67847
--	--	--	--	--	--	7.05439	2.119
--	--	--	--	--	--	7.05476	1.89663
--	--	--	--	--	--	7.05513	1.29322
--	--	--	--	--	--	7.0555	1.16392
--	--	--	--	--	--	7.05587	0.83821
--	--	--	--	--	--	7.05624	1.06761
--	--	--	--	--	--	7.05661	1.11652
--	--	--	--	--	--	7.05698	1.45831
--	--	--	--	--	--	7.05735	1.33119
--	--	--	--	--	--	7.05772	1.57623
--	--	--	--	--	--	7.05809	1.42567
--	--	--	--	--	--	7.05847	1.43768
--	--	--	--	--	--	7.05884	0.97819
--	--	--	--	--	--	7.05921	0.8544
--	--	--	--	--	--	7.05958	0.46065
--	--	--	--	--	--	7.05995	0.65521
--	--	--	--	--	--	7.06032	0.67719
--	--	--	--	--	--	7.06069	1.04314
--	--	--	--	--	--	7.06106	0.98439
--	--	--	--	--	--	7.06143	1.2369
--	--	--	--	--	--	7.0618	1.01398
--	--	--	--	--	--	7.06217	1.15771
--	--	--	--	--	--	7.06254	1.09707
--	--	--	--	--	--	7.06291	1.5714
--	--	--	--	--	--	7.06328	1.84278
--	--	--	--	--	--	7.06365	2.56858
--	--	--	--	--	--	7.06402	2.86931
--	--	--	--	--	--	7.06439	3.28576
--	--	--	--	--	--	7.06477	3.00857
--	--	--	--	--	--	7.06514	2.81183
--	--	--	--	--	--	7.06551	1.99113
--	--	--	--	--	--	7.06588	1.55374
--	--	--	--	--	--	7.06625	0.93162
--	--	--	--	--	--	7.06662	0.90899
--	--	--	--	--	--	7.06699	0.55663
--	--	--	--	--	--	7.06736	0.65249
--	--	--	--	--	--	7.06773	0.52396
--	--	--	--	--	--	7.0681	0.92065
--	--	--	--	--	--	7.06847	0.96121
--	--	--	--	--	--	7.06884	1.32595
--	--	--	--	--	--	7.06921	1.3239
--	--	--	--	--	--	7.06958	1.78504
--	--	--	--	--	--	7.06995	1.91052
--	--	--	--	--	--	7.07032	2.33432
--	--	--	--	--	--	7.0707	2.2007
--	--	--	--	--	--	7.07107	2.39247
--	--	--	--	--	--	7.07144	2.14384
--	--	--	--	--	--	7.07181	2.16501
--	--	--	--	--	--	7.07218	1.60392
--	--	--	--	--	--	7.07255	1.37791
--	--	--	--	--	--	7.07292	0.95562
--	--	--	--	--	--	7.07329	0.97343
--	--	--	--	--	--	7.07366	0.7282
--	--	--	--	--	--	7.07403	0.97012
--	--	--	--	--	--	7.0744	0.99718
--	--	--	--	--	--	7.07477	1.50794
--	--	--	--	--	--	7.07514	1.56997
--	--	--	--	--	--	7.07551	1.89481
--	--	--	--	--	--	7.07588	1.7426
--	--	--	--	--	--	7.07625	2.04054
--	--	--	--	--	--	7.07663	2.09802
--	--	--	--	--	--	7.077	2.44346
--	--	--	--	--	--	7.07737	2.39808
--	--	--	--	--	--	7.07774	2.53657
--	--	--	--	--	--	7.07811	2.1298
--	--	--	--	--	--	7.07848	1.89579
--	--	--	--	--	--	7.07885	1.15499
--	--	--	--	--	--	7.07922	0.78876
--	--	--	--	--	--	7.07959	0.16392
--	--	--	--	--	--	7.07996	0.15236
--	--	--	--	--	--	7.08033	0.09829
--	--	--	--	--	--	7.0807	0.51251
--	--	--	--	--	--	7.08107	0.68664
--	--	--	--	--	--	7.08144	1.07555
--	--	--	--	--	--	7.08181	0.99351
--	--	--	--	--	--	7.08218	1.14204
--	--	--	--	--	--	7.08255	0.9726
--	--	--	--	--	--	7.08293	1.13472
--	--	--	--	--	--	7.0833	0.92296
--	--	--	--	--	--	7.08367	1.0192
--	--	--	--	--	--	7.08404	0.80142
--	--	--	--	--	--	7.08441	0.83306
--	--	--	--	--	--	7.08478	0.52891
--	--	--	--	--	--	7.08515	0.42372
--	--	--	--	--	--	7.08552	-0.00283
--	--	--	--	--	--	7.08589	-0.1686
--	--	--	--	--	--	7.08626	-0.54196
--	--	--	--	--	--	7.08663	-0.52637
[truncated: 1,298 more rows]

[truncated: 25 more sheets: Fig. 7d, Fig. 7e, Fig. 7f, Supplementary Fig. 4, Supplementary Fig. 5, Supplementary Fig. 6, Supplementary Fig. 7, Supplementary Fig. 8, Supplementary Fig. 9, Supplementary Fig. 10, Supplementary Fig. 11, Supplementary Fig. 12, Supplementary Fig. 13, Supplementary Fig.14, Supplementary Fig. 15, Supplementary Fig. 16, Supplementary Fig. 17, Supplementary Fig. 18, Supplementary Fig. 19, Supplementary Fig. 20 …]
